# Supplementary material for: Polymorphisms in human immunoglobulin heavy chain variable genes and their upstream regions
Source: Nucleic Acids Res. 2020 May 4;48(10):5499–510. doi: 10.1093/nar/gkaa310 (PMC7261178; doi:10.1093/nar/gkaa310)
Supplement: gkaa310_Supplemental_Files [file gkaa310_supplemental_files.zip]

Archive with 3 entries (3 files):
- Mikocziova_et_al_Supplementary_data.pdf
- Supplementary_IGHV_gDNA_sequences.fasta
- Supplementary_Upstream_Summary.xls
