# Supplementary material for: Polymorphisms in human immunoglobulin heavy chain variable genes and their upstream regions
Source: Nucleic Acids Res. 2020 May 4;48(10):5499–510. doi: 10.1093/nar/gkaa310 (PMC7261178; doi:10.1093/nar/gkaa310)
Supplement: gkaa310_Supplemental_Files [file gkaa310_supplemental_files.zip › Supplementary_Upstream_Summary.xls]

## Sheet: UPSTREAM_SUMMARY
REF_ALLELE	REF_5'UTR (5'-3')	REF_L-PART1 (5'-3')	REF_L-PART2 (5'-3')	REF_FULL (3'-5')	FAMILY	GENE	CONSENSUS_SEQUENCE (3'-5')	ALLELE_UPSTREAM	CLUSTER_COUNT	FRACTION	REF_MISSING	VARIATION
IGHV1-18*01	CAAACACCCCTCCTTGGGAGAATCCCCTAGATCACAGCTCCTCACC	ATGGACTGGACCTGGAGCATCCTTTTCTTGGTGGCAGCACCAACAG	GTGCCCACTCC	CCTCACCCGTGGACAACCACGACGGTGGTTCTTTTCCTACGAGGTCCAGGTCAGGTACCACTCCTCGACACTAGATCCCCTAAGAGGGTTCCTCCCCACAAAC	IGHV1	IGHV1-18	CCTCACCCGTGGACAACGACGACGGTGGTTCTTTTCCTACGAGGTCCAGGTCAGGTACCACTCCTCGACACTAGATCCCCTAAGAGGGTTCCTCCCCACACCAAAAACCCAG	IGHV1-18*01	94	0.979167	0	C18G,A101C,A102C,C103A
IGHV1-18*04	TTCAGGGATGGGTAGGGGATGCGTGGCCTCTAACAGGATTACGGCTTGAACCCTCAGCTTCTACAATTGTGTCGTCCATGTGTCATGTATTTGCTCTTTCTCATCCTGGGTCAGGAATTGGGCTATTAAATAGCATCCTTCATGAATATGCAAATAACTGAGGTGAATATAGATATCTGTGTGCCCTGAGAGCATCACCCAAAAACCACACCCCTCCTTGGGAGAATCCCCTAGATCACAGCTCCTCACC	ATGGACTGGACCTGGAGCATCCTTTTCTTGGTGGCAGCAGCAACAG	GTGCCCACTCC	CCTCACCCGTGGACAACGACGACGGTGGTTCTTTTCCTACGAGGTCCAGGTCAGGTACCACTCCTCGACACTAGATCCCCTAAGAGGGTTCCTCCCCACACCAAAAACCCACTACGAGAGTCCCGTGTGTCTATAGATATAAGTGGAGTCAATAAACGTATAAGTACTTCCTACGATAAATTATCGGGTTAAGGACTGGGTCCTACTCTTTCTCGTTTATGTACTGTGTACCTGCTGTGTTAACATCTTCGACTCCCAAGTTCGGCATTAGGACAATCTCCGGTGCGTAGGGGATGGGTAGGGACTT	IGHV1	IGHV1-18	CCTCACCCGTGGACAACGACGACGGTGGTTCTTTTCCTACGAGGTCCAGGTCAGGTACCACTCCTCGACACTAGATCCCCTAAGAGGGTTCCTCCCCACACCAAAAACCCAG	IGHV1-18*04	31	1	0	C112G
IGHV1-2*02	TGAGAGCTCCGTTCCTCACC	ATGGACTGGACCTGGAGGATCCTCTTCTTGGTGGCAGCAGCCACAG	GAGCCCACTCC	CCTCACCCGAGGACACCGACGACGGTGGTTCTTCTCCTAGGAGGTCCAGGTCAGGTACCACTCCTTGCCTCGAGAGT	IGHV1	IGHV1-2	CCTCACCCGAGGACACCGACGACGGTGGTTCTTCTCCTAGGAGGTCCAGGTCAGGTACCACTCCTTGCCTCGAGAGTCCCCTAAGAGATCTCCTGTCTACACCAACGACCCACTACGAG	IGHV1-2*02	68	1	0	MATCH
IGHV1-2*04	GGGGACACACATCATTAAACAAGGATTGGGACAGGGACTTCAGCGTCCCACTGTTGCATGGCCCATAAATTATGTGTGTTCTCTTTCTCATCTTGGATCAAGTCTAGAGCTATGAAATAGTATCCCTCATGAATATGCAAATAACCTGAGATTTACTGAAGTAAATACAGATCTGTCCTGTGCCCTGAGAGCATCACCCAGCAACCACATCTGTCCTCTAGAGAATCCCCTGAGAGCTCCGTTCCTCACC	ATGGACTGGACCTGGAGGATCCTCTTCTTGGTGGCAGCAGCCACAG	GAGCCCACTCC	CCTCACCCGAGGACACCGACGACGGTGGTTCTTCTCCTAGGAGGTCCAGGTCAGGTACCACTCCTTGCCTCGAGAGTCCCCTAAGAGATCTCCTGTCTACACCAACGACCCACTACGAGAGTCCCGTGTCCTGTCTAGACATAAATGAAGTCATTTAGAGTCCAATAAACGTATAAGTACTCCCTATGATAAAGTATCGAGATCTGAACTAGGTTCTACTCTTTCTCTTGTGTGTATTAAATACCCGGTACGTTGTCACCCTGCGACTTCAGGGACAGGGTTAGGAACAAATTACTACACACAGGGG	IGHV1	IGHV1-2	CCTCACCCGAGGACACCGACGACGGTGGTTCTTCTCCTAGGAGGTCCAGGTCAGGTACCACTCCTTGCCTCGAGAGTCCCCTAAGAGATCTCCTGTCTACACCAACGACCCACTACGAG	IGHV1-2*04	62	1	0	MATCH
IGHV1-2*06	TCAAGTCTAGAGCTATGAAATAGTATCCCTCATGAATATGCAAATAACCTGAGATTTACTGAAGTAAATACAGATCTGTCCTGTGCCCTGAGAGCATCACCCAGCAACCACATCTGTCCTCTAGAGAATCCCCTGAGAGCTCCGTTCCTCACC	ATGGACTGGACCTGGAGGATCCTCTTCTTGGTGGCAGCAGCCACAG	GAGCCCACTCC	CCTCACCCGAGGACACCGACGACGGTGGTTCTTCTCCTAGGAGGTCCAGGTCAGGTACCACTCCTTGCCTCGAGAGTCCCCTAAGAGATCTCCTGTCTACACCAACGACCCACTACGAGAGTCCCGTGTCCTGTCTAGACATAAATGAAGTCATTTAGAGTCCAATAAACGTATAAGTACTCCCTATGATAAAGTATCGAGATCTGAACT	IGHV1	IGHV1-2	CCTCACCCGAGGACACCGACGACGGTGGTTCTTCTCCTAGGAGGTCCAGGTCAGGTACCACTCCTTGCCTCGAGAGTCCCCTAAGAGATCTCCTGTCTACACCAACGACCCACTACGAG	IGHV1-2*06	19	1	0	MATCH
IGHV1-24*01	CCCAGAGACCATCACACAACAGCCACATCCCTCCCCTACAGAAGCCCCCAGAGCGCAGCACCTCACC	ATGGACTGCACCTGGAGGATCCTCTTCTTGGTGGCAGCAGCTACAG	GCACCCACGCC	CCGCACCCACGGACATCGACGACGGTGGTTCTTCTCCTAGGAGGTCCACGTCAGGTACCACTCCACGACGCGAGACCCCCGAAGACATCCCCTCCCTACACCGACAACACACTACCAGAGACCC	IGHV1	IGHV1-24	CCGCACCCACGGACATCGACGACGGTGGTTCTTCTCCTAGGAGGTCCACGTCAGGTACCACTCCACGACGTGAGACCCCCGAAGACATCCCCTCCCTACACCGACAACACACTAG	IGHV1-24*01_1	27	0.228814	0	C71T,C115G
IGHV1-24*01	CCCAGAGACCATCACACAACAGCCACATCCCTCCCCTACAGAAGCCCCCAGAGCGCAGCACCTCACC	ATGGACTGCACCTGGAGGATCCTCTTCTTGGTGGCAGCAGCTACAG	GCACCCACGCC	CCGCACCCACGGACATCGACGACGGTGGTTCTTCTCCTAGGAGGTCCACGTCAGGTACCACTCCACGACGCGAGACCCCCGAAGACATCCCCTCCCTACACCGACAACACACTACCAGAGACCC	IGHV1	IGHV1-24	CCGCACCCACGGACATCGACGACGGTGGTTCTTCTCCTAGGAGGTCCACGTCAGGTACCACTCCACGACGCGAGACCCCCGAAGACATCCCCTCCCTACACCGACAACACACTAG	IGHV1-24*01_2	85	0.720339	0	C115G
IGHV1-3*01	CCAGAGCACAACTCCTTACC	ATGGACTGGACCTGGAGGATCCTCTTTTTGGTGGCAGCAGCCACAG	GTGCCCACTCC	CCTCACCCGTGGACACCGACGACGGTGGTTTTTCTCCTAGGAGGTCCAGGTCAGGTACCATTCCTCAACACGAGACC	IGHV1	IGHV1-3	CCTCACCCGTGGACACCGACGACGGTGGTTTTTCTCCTAGGAGGTCCAGGTCAGGTACCATTCCTCAACACGAGACCCCCGAAGACTCCTCCCTACACCAAC	IGHV1-3*01_3	22	0.176	0	MATCH
IGHV1-3*01	CCAGAGCACAACTCCTTACC	ATGGACTGGACCTGGAGGATCCTCTTTTTGGTGGCAGCAGCCACAG	GTGCCCACTCC	CCTCACCCGTGGACACCGACGACGGTGGTTTTTCTCCTAGGAGGTCCAGGTCAGGTACCATTCCTCAACACGAGACC	IGHV1	IGHV1-3	CCTCACCCGTGGACACCGACGACGGTGGTTTTTCTCCTAGGAGGTCCAGGTCAGGTACCACTCCGCAACACGAGACCCCCGAAGACTCCTCCCTACACCAAG	IGHV1-3*01_2	32	0.256	0	T61C,T65G
IGHV1-3*01	CCAGAGCACAACTCCTTACC	ATGGACTGGACCTGGAGGATCCTCTTTTTGGTGGCAGCAGCCACAG	GTGCCCACTCC	CCTCACCCGTGGACACCGACGACGGTGGTTTTTCTCCTAGGAGGTCCAGGTCAGGTACCATTCCTCAACACGAGACC	IGHV1	IGHV1-3	CCTCACCCGTGGACACCGACGACGGTGGTTTTTCTCCTAGGAGGTCCAGGTCAGGTACCACTCCGCAACACGAGACCCCCGAAGACTCCTCCCTACACCAAC	IGHV1-3*01_1	50	0.4	0	T61C,T65G
IGHV1-46*01	CAAGGCTTGAGGTATGAAATAATCTGTCTCAATGAATATGCAAATAACCTTAGATCTACTGAGGTAAATATGGATACATCTGGGCCCTGAAAGCATCATCCAACAACCACATCCCTTCTCTACAGAAGCCTCTGAGAGGAAAGTTCTTCACC	ATGGACTGGACCTGGAGGGTCTTCTGCTTGCTGGCTGTAGCTCCAG	GTGCTCACTCC	CCTCACTCGTGGACCTCGATGTCGGTCGTTCGTCTTCTGGGAGGTCCAGGTCAGGTACCACTTCTTGAAAGGAGAGTCTCCGAAGACATCTCTTCCCTACACCAACAACCTACTACGAAAGTCCCGGGTCTACATAGGTATAAATGGAGTCATCTAGATTCCAATAAACGTATAAGTAACTCTGTCTAATAAAGTATGGAGTTCGGAAC	IGHV1	IGHV1-46	CCTCACTCGTGGACCTCGATGTCGGTCGTTCGTCTTCTGGGAGGTCCAGGTCAGGTACCACTTCTTGAAAGGAGAGTCTCCGAAGACATCTCTTCCCTACACCAACAACCTACTAG	IGHV1-46*01_1	86	0.502924	0	C116G
IGHV1-46*01	CAAGGCTTGAGGTATGAAATAATCTGTCTCAATGAATATGCAAATAACCTTAGATCTACTGAGGTAAATATGGATACATCTGGGCCCTGAAAGCATCATCCAACAACCACATCCCTTCTCTACAGAAGCCTCTGAGAGGAAAGTTCTTCACC	ATGGACTGGACCTGGAGGGTCTTCTGCTTGCTGGCTGTAGCTCCAG	GTGCTCACTCC	CCTCACTCGTGGACCTCGATGTCGGTCGTTCGTCTTCTGGGAGGTCCAGGTCAGGTACCACTTCTTGAAAGGAGAGTCTCCGAAGACATCTCTTCCCTACACCAACAACCTACTACGAAAGTCCCGGGTCTACATAGGTATAAATGGAGTCATCTAGATTCCAATAAACGTATAAGTAACTCTGTCTAATAAAGTATGGAGTTCGGAAC	IGHV1	IGHV1-46	CCTCACTCGTGGACCTCGATGTCGGTCGTTCGTCTTCTGGGAGGTCCAGGTCAGGTACCACTTCTTGAAAGGAGAGTCTCCGAAGACATCTCTTCCCTACACCAACAACCTACTAC	IGHV1-46*01_2	85	0.497076	0	MATCH
IGHV1-46*03	TCATGAATATGCAAATAACCTTAGATCTACTGAGGTAAATATGGATACATCTGGGCCCTGAAAGCATCATCCAACAACCACATCCCTTCTCTACAGAAGCCTCTGAGAGGAAAGTTCTTCACC	ATGGACTGGACCTGGAGGGTCTTCTGCTTGCTGGCTGTAGCTCCAG	GTGCTCACTCC	CCTCACTCGTGGACCTCGATGTCGGTCGTTCGTCTTCTGGGAGGTCCAGGTCAGGTACCACTTCTTGAAAGGAGAGTCTCCGAAGACATCTCTTCCCTACACCAACAACCTACTACGAAAGTCCCGGGTCTACATAGGTATAAATGGAGTCATCTAGATTCCAATAAACGTATAAGTACT	IGHV1	IGHV1-46	CCTCACTCGTGGACCTCGATGTCGGTCGTTCGTCTTCTGGGAGGTCCAGGTCAGGTACCACTTCTTGAAAGGAGAGTCTCCGAAGACATCTCTTCCCTACACCAACAACCTACTAC	IGHV1-46*03_2	42	0.494118	0	MATCH
IGHV1-46*03	TCATGAATATGCAAATAACCTTAGATCTACTGAGGTAAATATGGATACATCTGGGCCCTGAAAGCATCATCCAACAACCACATCCCTTCTCTACAGAAGCCTCTGAGAGGAAAGTTCTTCACC	ATGGACTGGACCTGGAGGGTCTTCTGCTTGCTGGCTGTAGCTCCAG	GTGCTCACTCC	CCTCACTCGTGGACCTCGATGTCGGTCGTTCGTCTTCTGGGAGGTCCAGGTCAGGTACCACTTCTTGAAAGGAGAGTCTCCGAAGACATCTCTTCCCTACACCAACAACCTACTACGAAAGTCCCGGGTCTACATAGGTATAAATGGAGTCATCTAGATTCCAATAAACGTATAAGTACT	IGHV1	IGHV1-46	CCTCACTCGTGGACCTCGATGTCGGTCGTTCGTCTTCTGGGAGGTCCAGGTCAGGTACCACTTCTTGAAAGGAGAGTCTCCGAAGACATCTCTTCCCTACACCAACAACCTACTAG	IGHV1-46*03_1	43	0.505882	0	C116G
IGHV1-58*01	AGGGTCTTCAGCTATGAAATGCTCTGACTCATGAATATGCAAATAACCTGAGATGCACTGAGGTAAATATGGATATTTGTCAGCCCTGAGAGCATCATCCAGAAACCACATCCCTCCGCTAGAGAAGCCCTGACGGCACAGTTCCTCACT	ATGGACTGGATTTGGAGGATCCTCTTCTTGGTGGGAGCAGCGACAG	GTGCCCACTCC	CCTCACCCGTGGACAGCGACGAGGGTGGTTCTTCTCCTAGGAGGTTTAGGTCAGGTATCACTCCTTGACACGGCAGTCCCGAAGAGATCGCCTCCCTACACCAAAGACCTACTACGAGAGTCCCGACTGTTTATAGGTATAAATGGAGTCACGTAGAGTCCAATAAACGTATAAGTACTCAGTCTCGTAAAGTATCGACTTCTGGGA	IGHV1	IGHV1-58	CCTCACCCGTGGACAGCGACGAGGGTGGTTCTTCTCCTAGGAGGTTTAGGTCAGGTATCACTCCTTGACACGGC	IGHV1-58*01	63	1	0	MATCH
IGHV1-58*02	GGGAAAACGTGTGTTATTGGAATAGTGGATATGAAGTGTGCTCTCATCTGAAAGCATCTGCACCTGCTGGAAATCTCAGATGCAACATTCAACTGCAAGAACCAAGGCACACCCAAATCTCCTGTAAGATTTTGGATTCATTATCCACTGATTCAGTGCAACTGGAGCTTCAGAGAAGGGGCTCCCTCCTGTGTCATAGCATCCTTGCTTTGAGTTCATTAGATTTAGTAAGGCTAATCAATTGTTTGAAGAGATGGTGTCAGCAGCGTATGCTGTCACTGAAGGAGTATTCTAAACCAGGACAAAGCCATTTCATGTTAGGCGAGGGAAGCTGGCGGAAAATGCTTTATGAGCCCCACAGGAACTTCCTTGCAAGGCAAGGGCTGGGCTGGAGGGGGC…	ATGGACTGGATTTGGAGGGTCCTCTTCTTGGTGGGAGCAGCGACAG	GTGCCCACTCC	CCTCACCCGTGGACAGCGACGAGGGTGGTTCTTCTCCTGGGAGGTTTAGGTCAGGTATCACTCCTTGACACGGCAGTCCCCGAAGAGATCGCCTCCCTACACCAAAGACCTACTACGAGAGTCCCGACTGTTTATAGGTATAAATGGAGTCACGTAGAGTCCAATAAACGTATAAGTACTCAGTCTCGTAAAGTATCGACTTCTGGGACTAAACCCTATTCTTTCCCTTCCATTTACTGTGTAGTCGGAATGTTCTCACCCTACGACTACGAGGTTCGGGATTAGGAGGAACTCCTTTACGTACGGGACGAGGTAAATGTTTGAAAACCACCGGTCTGCAGGAAAGTGACTTCTGGTTCGTGGGTCTCGTGTACAAGGAGGGACACTTGGGTATAAACT…	IGHV1	IGHV1-58	CCTCACCCGTGGACAGCGACGAGGGTGGTTCTTCTCCTGGGAGGTTTAGGTCAGGTATCACTCCTTGACACGGC	IGHV1-58*02_1	22	0.468085	0	MATCH
IGHV1-58*02	GGGAAAACGTGTGTTATTGGAATAGTGGATATGAAGTGTGCTCTCATCTGAAAGCATCTGCACCTGCTGGAAATCTCAGATGCAACATTCAACTGCAAGAACCAAGGCACACCCAAATCTCCTGTAAGATTTTGGATTCATTATCCACTGATTCAGTGCAACTGGAGCTTCAGAGAAGGGGCTCCCTCCTGTGTCATAGCATCCTTGCTTTGAGTTCATTAGATTTAGTAAGGCTAATCAATTGTTTGAAGAGATGGTGTCAGCAGCGTATGCTGTCACTGAAGGAGTATTCTAAACCAGGACAAAGCCATTTCATGTTAGGCGAGGGAAGCTGGCGGAAAATGCTTTATGAGCCCCACAGGAACTTCCTTGCAAGGCAAGGGCTGGGCTGGAGGGGGC…	ATGGACTGGATTTGGAGGGTCCTCTTCTTGGTGGGAGCAGCGACAG	GTGCCCACTCC	CCTCACCCGTGGACAGCGACGAGGGTGGTTCTTCTCCTGGGAGGTTTAGGTCAGGTATCACTCCTTGACACGGCAGTCCCCGAAGAGATCGCCTCCCTACACCAAAGACCTACTACGAGAGTCCCGACTGTTTATAGGTATAAATGGAGTCACGTAGAGTCCAATAAACGTATAAGTACTCAGTCTCGTAAAGTATCGACTTCTGGGACTAAACCCTATTCTTTCCCTTCCATTTACTGTGTAGTCGGAATGTTCTCACCCTACGACTACGAGGTTCGGGATTAGGAGGAACTCCTTTACGTACGGGACGAGGTAAATGTTTGAAAACCACCGGTCTGCAGGAAAGTGACTTCTGGTTCGTGGGTCTCGTGTACAAGGAGGGACACTTGGGTATAAACT…	IGHV1	IGHV1-58	CCTCACCCGTGGACAGCGACGAGGGTGGTTCTTCTCCTAGGAGGTTTAGGTCAGGTATCACTCCTTGACACGGC	IGHV1-58*02_2	25	0.531915	0	G39A
IGHV1-69-2*01	TGTGTCAGAGGACAAATATCATTAAACAAAGTTCAGGGCAGGGAGCTCAGTGTCCCACTGTGGCATGGTCCGTGTGTCACCTATCTTCTTCCCCAGGGTGGGGTGGCCTAAGCTATGAAATACCTGCCTCATGAATATGCAAATGCAGTGGTGTCTACCGAGGTAAATACAGATCTGTCCTTGCCCAGAGAGCATCACACAACAGCCACATCCCTCCCCTACAGAAGCCCCCAGAGAGCAGCACCTCACC	ATGGACTGCACCTGGAGGATCCTCCTCTTGGTGGCAGCAGCTACAG	GCACCCACGCC	CCGCACCCACGGACATCGACGACGGTGGTTCTCCTCCTAGGAGGTCCACGTCAGGTACCACTCCACGACGAGAGACCCCCGAAGACATCCCCTCCCTACACCGACAACACACTACGAGAGACCCGTTCCTGTCTAGACATAAATGGAGCCATCTGTGGTGACGTAAACGTATAAGTACTCCGTCCATAAAGTATCGAATCCGGTGGGGTGGGACCCCTTCTTCTATCCACTGTGTGCCTGGTACGGTGTCACCCTGTGACTCGAGGGACGGGACTTGAAACAAATTACTATAAACAGGAGACTGTGT	IGHV1	IGHV1-69-2	CCGCACCCACGGACATCGACGACGGTGGTTCTCCTCCTAGGAGGTCCACGTCAGGTACCACTCCACGACGAGAGACCCCCGAAGACATCCCCTCCCTACACCGACAACACAC	IGHV1-69-2*01	37	0.925	0	MATCH
IGHV1-69*01	GCAGGATTTAGGGCTTGGTCTCTCAGCATCCCACACTTGTACAGCTGATGTGGCATCTGTGTTTTCTTTCTCATCGTAGATCAGGCTTTGAGCTGTGAAATACCCTGCCTCATGCATATGCAAATAACCTGAGGTCTTCTGAGATAAATATAGATATATTGGTGCCCTGAGAGCATCACATAACAACCACATTCCTCCTCTAAAGAAGCCCCTGGGAGCACAGCTCATCACC	ATGGACTGGACCTGGAGGTTCCTCTTTGTGGTGGCAGCAGCTACAG	GTGTCCAGTCC	CCTGACCTGTGGACATCGACGACGGTGGTGTTTCTCCTTGGAGGTCCAGGTCAGGTACCACTACTCGACACGAGGGTCCCCGAAGAAATCTCCTCCTTACACCAACAATACACTACGAGAGTCCCGTGGTTATATAGATATAAATAGAGTCTTCTGGAGTCCAATAAACGTATACGTACTCCGTCCCATAAAGTGTCGAGTTTCGGACTAGATGCTACTCTTTCTTTTGTGTCTACGGTGTAGTCGACATGTTCACACCCTACGACTCTCTGGTTCGGGATTTAGGACG	IGHV1	IGHV1-69	CCTGACCTGTGGACATCGACGACGGTGGTGTTTCTCCTTGGAGGTCCAGGTCAGGTACCACTACTCGACACGAGGGTCCCCGAAGAAATCTCCTCCTTACACCAACAAT	IGHV1-69*01	76	0.987013	0	MATCH
IGHV1-69*02	NA	NA	NA	NA	IGHV1	IGHV1-69	CCTGACCTGTGGACATCGACGACGGTGGTGTTTCTCCTTGGAGGTCCAGGTCAGGTACCACTACTCGACACGAGGGTCCCCGAAGAAATCTCCTCCTTAGACCAACAAT	IGHV1-69*02	45	1	3	NA
IGHV1-69*04	AGAAATGGGGCAGGGGATGCGTTTCCTCAGGCAGGATTTAGGGCTTGGTCTCTCAGCATCCCACACTTGTACAGCTGATGTGGCATCTGTGTTTTCTTTCTCATCCTAGATCAAGCTTTGAGCTGTGAAATACCCTGCCTCATGAATATGCAAATAATCTGAGGTCTTCTGAGATAAATATAGATATATTGGTGCCCTGAGAGCATCACATAACAACCAGATTCCTCCTCTAAAGAAGCCCCTGGGAGCACAGCTCATCACC	ATGGACTGGACCTGGAGGTTCCTCTTTGTGGTGGCAGCAGCTACAG	GTGTCCAGTCC	CCTGACCTGTGGACATCGACGACGGTGGTGTTTCTCCTTGGAGGTCCAGGTCAGGTACCACTACTCGACACGAGGGTCCCCGAAGAAATCTCCTCCTTAGACCAACAATACACTACGAGAGTCCCGTGGTTATATAGATATAAATAGAGTCTTCTGGAGTCTAATAAACGTATAAGTACTCCGTCCCATAAAGTGTCGAGTTTCGAACTAGATCCTACTCTTTCTTTTGTGTCTACGGTGTAGTCGACATGTTCACACCCTACGACTCTCTGGTTCGGGATTTAGGACGGACTCCTTTGCGTAGGGGACGGGGTAAAGA	IGHV1	IGHV1-69	CCTGACCTGTGGACATCGACGACGGTGGTGTTTCTCCTTGGAGGTCCAGGTCAGGTACCACTACTCGACACGAGGGTCCCCGAAGAAATCTCCTCCTTAGACCAACAAT	IGHV1-69*04	25	0.925926	0	MATCH
IGHV1-69*06	GCAGGATTTAGGGCTTGGTCTCTCAGCATCCCACACTTGTACAGCTGATGTGGCATCTGTGTTTTCTTTCTCATCCTAGATCAGGCTTTGAGCTGTGAAATACCCTGCCTCATGCATATGCAAATAACCTGAGGTCTTCTGAGATAAATATAGATATATTGGTGCCCTGAGAGCATCACATAACAACCACATTCCTCCTCTGAAGAAGCCCCTGGGAGCACAGCTCATCACC	ATGGACTGGACCTGGAGGTTCCTCTTTGTGGTGGCAGCAGCTACAG	GTGTCCAGTCC	CCTGACCTGTGGACATCGACGACGGTGGTGTTTCTCCTTGGAGGTCCAGGTCAGGTACCACTACTCGACACGAGGGTCCCCGAAGAAGTCTCCTCCTTACACCAACAATACACTACGAGAGTCCCGTGGTTATATAGATATAAATAGAGTCTTCTGGAGTCCAATAAACGTATACGTACTCCGTCCCATAAAGTGTCGAGTTTCGGACTAGATCCTACTCTTTCTTTTGTGTCTACGGTGTAGTCGACATGTTCACACCCTACGACTCTCTGGTTCGGGATTTAGGACG	IGHV1	IGHV1-69	CCTGACCTGTGGACATCGACGACGGTGGTGTTTCTCCTTGGAGGTCCAGGTCAGGTACCACTACTCGACACGAGGGTCCCCGAAGAAGTCTCCTCCTTACACCAACAAT	IGHV1-69*06	39	0.95122	0	MATCH
IGHV1-8*01	CACTCCACCAACCACATCTGTCCTCTAGAGAAAACCCTGTGAGCACACCTCCTCACC	ATGGACTGGACCTGGAGGATCCTCTTCTTGGTGGCAGCAGCTACAA	GTGCCCACTCC	CCTCACCCGTGAACATCGACGACGGTGGTTCTTCTCCTAGGAGGTCCAGGTCAGGTACCACTCCTCCACACGAGTGTCCCAAAAGAGATCTCCTGTCTACACCAACCACCTCAC	IGHV1	IGHV1-8	CCTCACCCGTGAACATCGACGACGGTGGTTCTTCTCCTAGGAGGTCCAGGTCAGGTACCACTCCTCGACACGAGTGTCCCAAAAGAGATCTCCTGTCTACACCAACAACTCA	IGHV1-8*01	76	1	0	C67G,C107A,C110T,T111C,C112A
IGHV2-26*01	AGTGACTCCTGTGCCCCACC	ATGGACACACTTTGCTACACACTCCTGCTGCTGACCACCCCTTCCT	GGGTCTTGTCC	CCTGTTCTGGGTCCTTCCCCACCAGTCGTCGTCCTCACACATCGTTTCACACAGGTACCACCCCGTGTCCTCAGTGA	IGHV2	IGHV2-26	CCTGTTCTGGGTCCTTCCCCACCAGTCGTCGTCCTCACACATCGTTTCACACAGGTACCACCCCGTGTCCTCAGG	IGHV2-26*01_2	96	0.603774	0	T75G
IGHV2-26*01	AGTGACTCCTGTGCCCCACC	ATGGACACACTTTGCTACACACTCCTGCTGCTGACCACCCCTTCCT	GGGTCTTGTCC	CCTGTTCTGGGTCCTTCCCCACCAGTCGTCGTCCTCACACATCGTTTCACACAGGTACCACCCCGTGTCCTCAGTGA	IGHV2	IGHV2-26	CCTGTTCTGGGTCCTTCCCCACCAGTCGTCGTCCTCACACATCGTTTCACACAGGTACCACCCCGTGTCCTCAGT	IGHV2-26*01_1	63	0.396226	0	MATCH
IGHV2-5*01	CCAGCTCCACCCTCCTCTGGGTTGAAAAAGCCGAGCACAGGTACCAGCTCAGTGACTCCTGTGCACCACC	ATGGACACACTTTGCTCCACGCTCCTGCTGCTGACCATCCCTTCAT	GGGTCTTGTCC	CCTGTTCTGGGTACTTCCCTACCAGTCGTCGTCCTCGCACCTCGTTTCACACAGGTACCACCACGTGTCCTCAGTGACTCGACCATGGACACGAGCCGAAAAAGTTGGGTCTCCTCCCACCTCGACC	IGHV2	IGHV2-5	CCTGTTCTGGGTACTTCCCTACCAGTCGTCGTCCTCGCACCTCGTTTCACACAGGTACCACCCCGTGTCCTCAGT	IGHV2-5*01_2	55	0.55	0	A63C
IGHV2-5*01	CCAGCTCCACCCTCCTCTGGGTTGAAAAAGCCGAGCACAGGTACCAGCTCAGTGACTCCTGTGCACCACC	ATGGACACACTTTGCTCCACGCTCCTGCTGCTGACCATCCCTTCAT	GGGTCTTGTCC	CCTGTTCTGGGTACTTCCCTACCAGTCGTCGTCCTCGCACCTCGTTTCACACAGGTACCACCACGTGTCCTCAGTGACTCGACCATGGACACGAGCCGAAAAAGTTGGGTCTCCTCCCACCTCGACC	IGHV2	IGHV2-5	CCTGTTCTGGGTACTTCCCTACCAGTCGTCGTCCTCGCACCTCGTTTCACACAGGTACCACCCCGTGTCCTCAGG	IGHV2-5*01_1	45	0.45	0	A63C,T75G
IGHV2-5*02	TGACTTCTGCAAAGACTTCTACTCAGAATCTACTTGCCCAGCCTTAGATTAATGCCATCTGAATTACACTGATCATGTTACTATCACTGCTCCTCACCACAGATGCAACACCCTCCTGAGTCCTGAAACCTGACTCCATCCCATAGAGTAGGGCACAGATGAGGGGAATGCAAATCTCCACCAGCTCCACCCTCCTCTGGGTTGAAAAAGCCGAGCACAGGTCCCAGCTCAGTGACTCCTGTGCCCCACC	ATGGACACACTTTGCTCCACGCTCCTGCTGCTGACCATCCCTTCAT	GGGTCTTGTCC	CCTGTTCTGGGTACTTCCCTACCAGTCGTCGTCCTCGCACCTCGTTTCACACAGGTACCACCCCGTGTCCTCAGTGACTCGACCCTGGACACGAGCCGAAAAAGTTGGGTCTCCTCCCACCTCGACCACCTCTAAACGTAAGGGGAGTAGACACGGGATGAGATACCCTACCTCAGTCCAAAGTCCTGAGTCCTCCCACAACGTAGACACCACTCCTCGTCACTATCATTGTACTAGTCACATTAAGTCTACCGTAATTAGATTCCGACCCGTTCATCTAAGACTCATCTTCAGAAACGTCTTCAGT	IGHV2	IGHV2-5	CCTGTTCTGGGTACTTCCCTACCAGTCGTCGTCCTCGCACCTCGTTTCACACAGGTACCACCCCGTGTCCTCAGT	IGHV2-5*02_2	78	0.549296	0	MATCH
IGHV2-5*02	TGACTTCTGCAAAGACTTCTACTCAGAATCTACTTGCCCAGCCTTAGATTAATGCCATCTGAATTACACTGATCATGTTACTATCACTGCTCCTCACCACAGATGCAACACCCTCCTGAGTCCTGAAACCTGACTCCATCCCATAGAGTAGGGCACAGATGAGGGGAATGCAAATCTCCACCAGCTCCACCCTCCTCTGGGTTGAAAAAGCCGAGCACAGGTCCCAGCTCAGTGACTCCTGTGCCCCACC	ATGGACACACTTTGCTCCACGCTCCTGCTGCTGACCATCCCTTCAT	GGGTCTTGTCC	CCTGTTCTGGGTACTTCCCTACCAGTCGTCGTCCTCGCACCTCGTTTCACACAGGTACCACCCCGTGTCCTCAGTGACTCGACCCTGGACACGAGCCGAAAAAGTTGGGTCTCCTCCCACCTCGACCACCTCTAAACGTAAGGGGAGTAGACACGGGATGAGATACCCTACCTCAGTCCAAAGTCCTGAGTCCTCCCACAACGTAGACACCACTCCTCGTCACTATCATTGTACTAGTCACATTAAGTCTACCGTAATTAGATTCCGACCCGTTCATCTAAGACTCATCTTCAGAAACGTCTTCAGT	IGHV2	IGHV2-5	CCTGTTCTGGGTACTTCCCTACCAGTCGTCGTCCTCGCACCTCGTTTCACACAGGTACCACCCCGTGTCCTCAGG	IGHV2-5*02_1	64	0.450704	0	T75G
IGHV2-70*01	NA	ATGGACATACTTTGTTCCACGCTCCTGCTACTGACTGTCCCGTCCT	GGGTCTTATCC	CCTATTCTGGGTCCTGCCCTGTCAGTCATCGTCCTCGCACCTTGTTTCATACAGGTAN	IGHV2	IGHV2-70	CCTATTCTGGGTCCTGCCCTGTCAGTCATCGTCCTCGCACCTTGTTTCATACAGGTACCACCTCTCGTCCTAAGG	IGHV2-70*01_2	65	0.613208	0	MATCH
IGHV2-70*01	NA	ATGGACATACTTTGTTCCACGCTCCTGCTACTGACTGTCCCGTCCT	GGGTCTTATCC	CCTATTCTGGGTCCTGCCCTGTCAGTCATCGTCCTCGCACCTTGTTTCATACAGGTAN	IGHV2	IGHV2-70	CCTATTCTGGGTCCTGCCCTGTCAGTCATCGTCCTCGCACCTTGTTTCATACAGGTACCACCTCTCGTCCTAAGT	IGHV2-70*01_1	41	0.386792	0	MATCH
IGHV2-70*04	TCTCCTGGGTTCAAAAGACGAGGACAGGGCCTCGCTCAGTGAATCCTGCTCTCCACC	ATGGACATACTTTGTTCCACGCTCCTGCTACTGACTGTCCCGTCCT	GGGTCTTATCC	CCTATTCTGGGTCCTGCCCTGTCAGTCATCGTCCTCGCACCTTGTTTCATACAGGTACCACCTCTCGTCCTAAGTGACTCGCTCCGGGACAGGAGCAGAAAACTTGGGTCCTCT	IGHV2	IGHV2-70	CCTATTCTGGGTCCTGCCCTGTCAGTCATCGTCCTCGCACCTTGTTTCATACAGGTACCACCTCTCGTCCTAAGG	IGHV2-70*04_2	37	0.596774	0	T75G
IGHV2-70*04	TCTCCTGGGTTCAAAAGACGAGGACAGGGCCTCGCTCAGTGAATCCTGCTCTCCACC	ATGGACATACTTTGTTCCACGCTCCTGCTACTGACTGTCCCGTCCT	GGGTCTTATCC	CCTATTCTGGGTCCTGCCCTGTCAGTCATCGTCCTCGCACCTTGTTTCATACAGGTACCACCTCTCGTCCTAAGTGACTCGCTCCGGGACAGGAGCAGAAAACTTGGGTCCTCT	IGHV2	IGHV2-70	CCTATTCTGGGTCCTGCCCTGTCAGTCATCGTCCTCGCACCTTGTTTCATACAGGTACCACCTCTCGTCCTAAGT	IGHV2-70*04_1	25	0.403226	0	MATCH
IGHV2-70*15	TCCCCTGGGTTCAAAAGACGAGGACAGGGCCTCGCTCAGTGAATCCTGCTCCCCACC	ATGGACATACTTTGTTCCACGCTCCTGCTACTGACTGTCCCGTCCT	GGGTCTTATCC	CCTATTCTGGGTCCTGCCCTGTCAGTCATCGTCCTCGCACCTTGTTTCATACAGGTACCACCCCTCGTCCTAAGTGACTCGCTCCGGGACAGGAGCAGAAAACTTGGGTCCCCT	IGHV2	IGHV2-70	CCTATTCTGGGTCCTGCCCTGTCAGTCATCGTCCTCGCACCTTGTTTCATACAGGTACCACCCCTCGTCCTAAGG	IGHV2-70*15	37	0.840909	0	T75G
IGHV3-11*01	CCAGGAGTTTCCATTCGGTGATCAGCACTGAACACAGAGGACTCACC	ATGGAGTTTGGGCTGAGCTGGGTTTTCCTTGTTGCTATAATAAAAG	GTGTCCAGTGT	TGTGACCTGTGGAAAATAATATCGTTGTTCCTTTTGGGTCGAGTCGGGTTTGAGGTACCACTCAGGAGACACAAGTCACGACTAGTGGCTTACCTTTGAGGACC	IGHV3	IGHV3-11	TGTGACCTGTGGAAAATATTATCGTTGTTCCTTTTGGGTCGAGTCGGGTTTGAGGTACCACTCAGGAGACACAAGTCACGACTAGTGGCTTACCTTTGAGGACCCTTAAGACCCCGACCCCGAGAAGAGGGTCTCGAG	IGHV3-11*01_2	77	0.802083	0	A19T
IGHV3-11*01	CCAGGAGTTTCCATTCGGTGATCAGCACTGAACACAGAGGACTCACC	ATGGAGTTTGGGCTGAGCTGGGTTTTCCTTGTTGCTATAATAAAAG	GTGTCCAGTGT	TGTGACCTGTGGAAAATAATATCGTTGTTCCTTTTGGGTCGAGTCGGGTTTGAGGTACCACTCAGGAGACACAAGTCACGACTAGTGGCTTACCTTTGAGGACC	IGHV3	IGHV3-11	TGTGACCTGTGGAAAATATTATCGTTGTTCCTTTTGGGTCGAGTCGGGTTTGAGGTACCACTCAGGAGACACAAGTCACGACTAGTGGCTTACCTTTGAGGACCCTTAAGACCCCGACCCCGAGAAGAGGGTCTCGAC	IGHV3-11*01_1	18	0.1875	0	A19T
IGHV3-11*05	NA	NA	GTGTCCAGTGT	TGTGACCTGTGNN	IGHV3	IGHV3-11	TGTGACCTGTGGAAAATATTATCGTTGTTCCTTTTGGGTCGAGTCGGGTTTGAGGTACCACTCAGGAGACACAAGTCACGACTAGTGGCTTACCTTTGAGGACCCTTAAGACCCCGACCCCGAGAAGAGGGTCTCGAG	IGHV3-11*05	22	0.709677	1	NA
IGHV3-11*06	GTTATATTTTCCTGAGAGATAGGATTACCTCCAGTGTTTTCCGGGACCCTCTCATCTGCTCTGGGCACTGCCCTCTCCTCCAGCGTCCCACTAGAGCTTGCTATATAGTAGGAGACATGCAAATAGGGCCCTCCCTCTGCTGATAAAAACCAGCCGAGCCCAGACCCTGCAGCTCTGGGAGAAGAGCCCCAGCCCCAGAATTCCCAGGAGTTTCCATTCGGTGATCAGCACTGAACACAGAGGACTCACC	ATGGAGTTTGGGCTGAGCTGGGTTTTCCTTGTTGCTATTATAAAAG	GTGTCCAGTGT	TGTGACCTGTGGAAAATATTATCGTTGTTCCTTTTGGGTCGAGTCGGGTTTGAGGTACCACTCAGGAGACACAAGTCACGACTAGTGGCTTACCTTTGAGGACCCTTAAGACCCCGACCCCGAGAAGAGGGTCTCGACGTCCCAGACCCGAGCCGACCAAAAATAGTCGTCTCCCTCCCGGGATAAACGTACAGAGGATGATATATCGTTCGAGATCACCCTGCGACCTCCTCTCCCGTCACGGGTCTCGTCTACTCTCCCAGGGCCTTTTGTGACCTCCATTAGGATAGAGAGTCCTTTTATATTG	IGHV3	IGHV3-11	TGTGACCTGTGGAAAATATTATCGTTGTTCCTTTTGGGTCGAGTCGGGTTTGAGGTACCACTCAGGAGACACAAGTCACGACTAGTGGCTTACCTTTGAGGACCCTTAAGACCCCGACCCCGAGAAGAGGGTCTCGAG	IGHV3-11*06_2	56	0.8	0	C138G
IGHV3-11*06	GTTATATTTTCCTGAGAGATAGGATTACCTCCAGTGTTTTCCGGGACCCTCTCATCTGCTCTGGGCACTGCCCTCTCCTCCAGCGTCCCACTAGAGCTTGCTATATAGTAGGAGACATGCAAATAGGGCCCTCCCTCTGCTGATAAAAACCAGCCGAGCCCAGACCCTGCAGCTCTGGGAGAAGAGCCCCAGCCCCAGAATTCCCAGGAGTTTCCATTCGGTGATCAGCACTGAACACAGAGGACTCACC	ATGGAGTTTGGGCTGAGCTGGGTTTTCCTTGTTGCTATTATAAAAG	GTGTCCAGTGT	TGTGACCTGTGGAAAATATTATCGTTGTTCCTTTTGGGTCGAGTCGGGTTTGAGGTACCACTCAGGAGACACAAGTCACGACTAGTGGCTTACCTTTGAGGACCCTTAAGACCCCGACCCCGAGAAGAGGGTCTCGACGTCCCAGACCCGAGCCGACCAAAAATAGTCGTCTCCCTCCCGGGATAAACGTACAGAGGATGATATATCGTTCGAGATCACCCTGCGACCTCCTCTCCCGTCACGGGTCTCGTCTACTCTCCCAGGGCCTTTTGTGACCTCCATTAGGATAGAGAGTCCTTTTATATTG	IGHV3	IGHV3-11	TGTGACCTGTGGAAAATATTATCGTTGTTCCTTTTGGGTCGAGTCGGGTTTGAGGTACCACTCAGGAGACACAAGTCACGACTAGTGGCTTACCTTTGAGGACCCTTAAGACCCCGACCCCGAGAAGAGGGTCTCGAC	IGHV3-11*06_1	14	0.2	0	MATCH
IGHV3-13*01	NA	ATGGAGTTGGGGCTGAGCTGGGTTTTCCTTGTTGCTATATTAGAAG	GTGTCCAGTGT	TGTGACCTGTGGAAGATTATATCGTTGTTCCTTTTGGGTCGAGTCGGGGTTGAGGTAN	IGHV3	IGHV3-13	TGTGACCTGTGGAAGATTATATCGTTGTTCCTTTTGGGTCGAGTCGGGGTTGAGGTACCACTCAGGACACACAAGTCAGGACTAGTGACTTATGTTTGTGAACCCTTAGGGTTCCGAC	IGHV3-13*01	77	1	0	MATCH
IGHV3-13*04	NA	NA	GTGTCCAGTGT	TGTGACCTGTGNN	IGHV3	IGHV3-13	TGTGACCTGTGGAAGATTATATCGTTGTTCCTTTTGGGTCGAGTCGGGGTTGAGGTACCACTCAGGACACACAAGTCAGGACTAGTGACTTATGTTTGTGAACCCTTAGGGTTCCGAC	IGHV3-13*04	20	1	1	NA
IGHV3-13*05	AGCATTTTCCCAAATACAATCATTGTCATCAAAATCCCCCAGGACGCTCTCATCTACTCTGCGCCCTGCCTTCACCTCAGATGTCCCACCCCAGAGCTTGCTATATAGTAACAGACATGCAAATAGTTGACTCCCTCTCCTGATGAAAACCAGCCCAGCCCTGACCCTGCAGCTCTGGGAGTGGAGCCCCAGCCTTGGGATTCCCAAGTGTTTGTATTCAGTGATCAGGACTGAACACACAGGACTCACC	ATGGAGTTGGGGCTGAGCTGGGTTTTCCTTGTTGCTATATTAGAAG	GTGTCCAGTGT	TGTGACCTGTGGAAGATTATATCGTTGTTCCTTTTGGGTCGAGTCGGGGTTGAGGTACCACTCAGGACACACAAGTCAGGACTAGTGACTTATGTTTGTGAACCCTTAGGGTTCCGACCCCGAGGTGAGGGTCTCGACGTCCCAGTCCCGACCCGACCAAAAGTAGTCCTCTCCCTCAGTTGATAAACGTACAGACAATGATATATCGTTCGAGACCCCACCCTGTAGACTCCACTTCCGTCCCGCGTCTCATCTACTCTCGCAGGACCCCCTAAAACTACTGTTACTAACATAAACCCTTTTACGA	IGHV3	IGHV3-13	TGTGACCTGTGGAAGATTATATCGTTGTTCCTTTTGGGTCGAGTCGGGGTTGAGGTACCACTCAGGACACACAAGTCAGGACTAGTGACTTATGTTTGTGAACCCTTAGGGTTCCGAC	IGHV3-13*05	33	0.970588	0	MATCH
IGHV3-15*01	C	ATGGAGTTTGGGCTGAGCTGGATTTTCCTTGCTGCTATTTTAAAAG	GTGTCCAGTGT	TGTGACCTGTGGAAAATTTTATCGTCGTTCCTTTTAGGTCGAGTCGGGTTTGAGGTAC	IGHV3	IGHV3-15	TGTGACCTGTGGAAAATTTTATCGTCGTTCCTTTTAGGTCGAGTCGGGTTTGAGGTACCACTCAGGAGACACAAGTCAGGACTAGTGACTTACTTTTGTGAACCCTTAGGGTTCCGACCCCGAGGAGAGGGT	IGHV3-15*01	96	1	0	MATCH
IGHV3-15*07	NA	GCTATTTTAAAAG	GTGTCCAGTGT	TGTGACCTGTGGAAAATTTTATCGN	IGHV3	IGHV3-15	TGTGACCTGTGGAAAATTTTATCGTCGTTCCTTTTAGGTCGAGTCGGGTTTGAGGTACCACTCAGGAGACACAAGTCAGGACTAGTGACTTACTTTTGTGAACCCTTAGGGTTCCGACCCCGAGGAGAGGGT	IGHV3-15*07	25	1	0	MATCH
IGHV3-20*01	GGACTCGCC	ATGGAGTTTGGGCTGAGCTGGGTTTTCCTTGTTGCTATTTTAAAAG	GTGTCCAGTGT	TGTGACCTGTGGAAAATTTTATCGTTGTTCCTTTTGGGTCGAGTCGGGTTTGAGGTACCGCTCAGG	IGHV3	IGHV3-20	TGTGACCTGTGGAAAATTTTATCGTTGTTCCTTTTGGGTCGAGTCGGGTTTGAGGTACCGCTCAGGAGACACAAGTCACGACTAGTGACTTACCTTTGTGCACCCTTAGAGTCCCGACCCCGAGGAGAGGGTCTCGAG	IGHV3-20*01	64	0.876712	0	MATCH
IGHV3-20*01_C307T	NA	NA	NA	NA	IGHV3	IGHV3-20	TGTGACCTGTGGAAAATTTTATCGTTGTTCCTTTTGGGTCGAGTCGGGTTTGAGGTACCGCTCAGGAGACACAAGTCACGACTAGTGACTTACCTTTGTGCACCCTTAGAGTCCCGACCCCGAGGAGAGGGTCTCGAG	IGHV3-20*01_C307T	17	0.708333	3	NA
IGHV3-21*01	ACATGTACCCTAGAACTTAAAAGTATAATAAAAAGATTATTTAATATGATTCCTTCCAGTGTTTCAAGAAAACTTTTTCTCCAAAATTTTTTCCAGCGTATAAATTTTTCTGGCTGAATATTATAAGAGGCTGTTGCTAAAAAGACATACTAGAATGGCAGCTTTAATCTGTTCATGATAGGAGTGAGCATAATACATGATCTCTTTGAGTGTTCTGCCTCATCCAAATGCAGTGTGGCAAAGGCTAATATTGGAGGTAAAACCTCTAAATGAATTTTTTCCAGCTACCAAGTCATAGGACAATAGCAGATACGTCCTTGAGGTAGAGGACCATAATGCCACAGTGTTAGTAGCAGTACATTTGTCCAAGGGAGTTCCAGGGTTTATTAAAATTATGAT…	ATGGAACTGGGGCTCCGCTGGGTTTTCCTTGTTGCTATTTTAGAAG	GTGTCCAGTGT	TGTGACCTGTGGAAGATTTTATCGTTGTTCCTTTTGGGTCGCCTCGGGGTCAAGGTACCACTTAGGAGCCACGAGTCACGACTAGTGGTTCACCTATCCGGAACCTTAGGTCCCGATTCCGAGGAGAGAGTCTCGACGTCCCAGTCCCAAGCCAACCAAAAGTAGTCATCTCCCTCCAGGGATAAACGTATAGAGGATGATATATTGTTCGAGATCCCACCCTGCGACCTCCTTATCCGACATGGGTCTATTATTCTGCCACGGGACGTCTACAAACGACTGCTACCATAAACCTTTTATACGACAGAATACTTTAACACGACACTATTTGTGAAACGGGACTAGTGGGATAAAGTAGACATTTATAAACACATTTAATACAAGACATCCTCAGTTATA…	IGHV3	IGHV3-21	TGTGACCTGTGGAAGATTTTATCGTTGTTCCTTTTGGGTCGCCTCGGGGTCAAGGTACCACTTAGGAGCCACGAGTCACGACTAGTGGTTCACCTATCCGGAACCTTAGGTCCCGATTCCGAGGAGAGAGT	IGHV3-21*01_1	96	0.857143	0	MATCH
IGHV3-21*01	ACATGTACCCTAGAACTTAAAAGTATAATAAAAAGATTATTTAATATGATTCCTTCCAGTGTTTCAAGAAAACTTTTTCTCCAAAATTTTTTCCAGCGTATAAATTTTTCTGGCTGAATATTATAAGAGGCTGTTGCTAAAAAGACATACTAGAATGGCAGCTTTAATCTGTTCATGATAGGAGTGAGCATAATACATGATCTCTTTGAGTGTTCTGCCTCATCCAAATGCAGTGTGGCAAAGGCTAATATTGGAGGTAAAACCTCTAAATGAATTTTTTCCAGCTACCAAGTCATAGGACAATAGCAGATACGTCCTTGAGGTAGAGGACCATAATGCCACAGTGTTAGTAGCAGTACATTTGTCCAAGGGAGTTCCAGGGTTTATTAAAATTATGAT…	ATGGAACTGGGGCTCCGCTGGGTTTTCCTTGTTGCTATTTTAGAAG	GTGTCCAGTGT	TGTGACCTGTGGAAGATTTTATCGTTGTTCCTTTTGGGTCGCCTCGGGGTCAAGGTACCACTTAGGAGCCACGAGTCACGACTAGTGGTTCACCTATCCGGAACCTTAGGTCCCGATTCCGAGGAGAGAGTCTCGACGTCCCAGTCCCAAGCCAACCAAAAGTAGTCATCTCCCTCCAGGGATAAACGTATAGAGGATGATATATTGTTCGAGATCCCACCCTGCGACCTCCTTATCCGACATGGGTCTATTATTCTGCCACGGGACGTCTACAAACGACTGCTACCATAAACCTTTTATACGACAGAATACTTTAACACGACACTATTTGTGAAACGGGACTAGTGGGATAAAGTAGACATTTATAAACACATTTAATACAAGACATCCTCAGTTATA…	IGHV3	IGHV3-21	TGTGACCTGTGGAAGATTTTATCGTTGTTCCTTTTGGGTCGCCTCGGGGTCAAGGTACCACTTAGGAGCCACGAGGCACGACTAGTGGTTCACCTATCCGGAACCTTAGGTCCCGATTCCGAGGAGAGAGT	IGHV3-21*01_2	15	0.133929	0	T76G
IGHV3-23*01	GAACTCACC	ATGGAGTTTGGGCTGAGCTGGCTTTTTCTTGTGGCTAAAATAAAAG	GTGTCCAGTGT	TGTGACCTGTGGAAAATAAAATCGGTGTTCTTTTTCGGTCGAGTCGGGTTTGAGGTACCACTCAAG	IGHV3	IGHV3-23	TGTGACCTGTGGAAAATTTTATCGGTGTTCTTTTTCGGTCGAGTCGGGTTTGAGGTACCACTCAAGAGAGACAAGTCAGGACTAGTGGTTTACTTTTGTGGACTTTTAGGGTCCCGACCCGAGGAGAGAGTCTCGA	IGHV3-23*01	97	1	0	A18T,A19T,A20T
IGHV3-23*04	TAAAAGTAGAATTCTAAGCATCTACCTGACCAGATGGACCCTTCCTCTTGACCAAGGAGTTCCAGAGACACTTTTAAACCTAGCTCCGGCCGTGTTAGAAATAGAGGATCAGAAATGCCTCATTATACCCTCCTCCCTTTGGAATTCAAGCACAACTAACCAGCATTTTTATGAAAACAGAGCTTAAGGCTCAGAAAACAGATTATTTGTAGCAGTAAGATACCAAATTCTAACCTTACTCGAGAATATCATCACAGGACAGAGAGCAGGCATTGAAAGGAATCAAAGGCTTTTACCCTAAAATATATTCCTTTGACATATTTTAAAATAGCCAGGCACAGTTATCTTTTGTGAGAGAGATTTACATTCTGTAGAGAATCTCCTTCCCTTTCCAGGTCT…	ATGGAGTTTGGGCTGAGCTGGCTTTTTCTTGTGGCTATTTTAAAAG	GTGTCCAGTGT	TGTGACCTGTGGAAAATTTTATCGGTGTTCTTTTTCGGTCGAGTCGGGTTTGAGGTACCACTCAAGAGAGACAAGTCAGGACTAGTGGTTTACTTTTGTGGACTTTTAGGGTCCCGACCCGAGGAGAGAGTCTCGACGTCCCAGTCCCGACCCGACCAAAAGTAGTCGTCTGCCTCCCGAGATAAACGTATAGAGGATGATATATCATTCGAGACCCCACTCTCCGGAAACCTCTATCACCCCGAGTCTCGTACAGTCTTACAGGAGCCCCTCTAGACACTATAACTTTCGTAACCCTTTAACACGAAAGGATAACAGTCAAACAAAACACTATTTGAATTTGGAATTTTGGATTTTTAGAATATTAAAACATTAAAAATAAAATTTTGTCAAAATAAC…	IGHV3	IGHV3-23	TGTGACCTGTGGAAAATTTTATCGGTGTTCTTTTTCGGTCGAGTCGGGTTTGAGGTACCACTCAAGAGAGACAAGTCAGGACTAGTGGTTTACTTTTGTGGACTTTTAGGGTCCCGACCCGAGGAGAGAGTCTCGA	IGHV3-23*04	20	1	0	MATCH
IGHV3-30-3*01	TTCTCTTTCCAGTTTTGGTTTTTGTCAGCAGCAAATAATGATAAGACTGAGCTGTTTGCAAAATAAACTTTAGTCTTAAACTTGGCCTGATTATTTGCATAAAGTGCAGCAAGAATATTAATAATAATTCTGTAGGAAAAGCCTGCTAGCACCAGGAGTTTCACAGTCTAATACCATGAGCACGTGCATCCTCACGCAACTCACTGAATATGTCCAAGCCAGCCTATTCCAATCTTAAATGCCATCCAGTGGTATCTGCCCCAGGTACACTAATATATGGGTCCTGCTTCTCTCTGCAGCCTCCTCTCTCCTCAGATTTCAGGTTTTGTTTATTGTTTGTTTTCTCTCTGATATAAACTCAGATATGTTGAAGGTTTTCTTTTTTTTATTTGTAGTAGT…	ATGGAGTTTGGGCTGAGCTGGGTTTTCCTCGTTGCTCTTTTAAGAG	GTGTCCAGTGT	TGTGACCTGTGGAGAATTTTCTCGTTGCTCCTTTTGGGTCGAGTCGGGTTTGAGGTACCACTCAGGAGACACAAGTCACTACTAGTGGCTTACCTTTGTGGCCGCTGAAGGTCACGACCCGAGCAGAGGGTCTCGACGTCCCAGTCCCGACCCGACCAAAAGTAGTCATCTCCCTCCCGGGATAAACGTACAGGGGGTGATATATCGTTCGAGACCCCACCCTGTAGACTCCTCTCCGACCCGAGTCCCGTCTACTTCACGGGACCCCCTCTAACCATTATTAAGGTAGTAAGTCCTTTTATATATAATATACTAACACGGAACTAATTGTGAATCGAGAGTATTGAAATAAAATAAGAATGTATAAATGTGTTATATAAATTGCGTCCGAAGTTACAA…	IGHV3	IGHV3-30-3	TGTGACCTGTGGAGAATTTTCTCGTTGCTCCTTTTGGGTCGAGTCGGGTTTGAGGTACCACTCAGGAGACACAAGTCACTACTAGTGGCTTACCTTTGTGGCCGCTGAAGGTCACGACCCGAGCAGAGGGTCTCGAG	IGHV3-30-3*01	69	0.945205	0	C137G
IGHV3-30*01	AGATCTTTTATATTCCCCATCGCTTTTTGTTTCTTCTGGGCTGTAGCAGAGATCATTGATTGGCGCTCAGGAATAAGCAGAGTTAGTCTAAAATGCAGGCAAATACTTAAACAACTGAGGAGATTAGAATTTAAAGACAAGTGTATGATATGTTTTGAAATATAATGTTTCTCTTTCCAGTTTTGGTTTTTGTCAGCAGCAAATAATGATAAGACTGAGCTGTTTGCAAAATAAACTTTAGTCTTAAACTTGGCCTGATTATTTGCATAAAGTGCAGCAAGAATATTAATAATAATTCTGTAGGAAAAGCCTGCTAGCACCAGGAGTTTCACAGTCTAATACCATGAGCACGTGCATCCTCACGCAACTCACTGAATATGTCCAAGCCAGCCTATTCCA…	ATGGAGTTTGGGCTGAGCTGGGTTTTCCTCGTTGCTCTTTTAAGAG	GTGTCCAGTGT	TGTGACCTGTGGAGAATTTTCTCGTTGCTCCTTTTGGGTCGAGTCGGGTTTGAGGTACCACTCAGGAGACACAAGTCACGACTAGTGGCTTACCTTTGTGGCCGCTGAAGGTCACGACCCGAGGAGAGGGTCTCGACGTCCCAGTCCCGACCCGACCAAAAGTAGTCATCTCCCTCCCGGGATAAACGTACAGGGGGTGATATATCGTTCGAGACCCCACCCTGTAGACTCCTCTCCGACCCGAGTCCCGTCTACTTCACGGGACCCCCTCTAACCATTATTAAGGTAGTAAGTCCTTTTATATAATAATATACTAACACGGAACTAATTGTGAATCGAGAGTATTGAAATAAAATAAGAATGTATAAATGTGTTATATAAATTGCGTCCGAAGTTACA…	IGHV3	IGHV3-30	TGTGACCTGTGGAGAATTTTCTCGTTGCTCCTTTTGGGTCGAGTCGGGTTTGAGGTACCACTCAGGAGACACAAGTCACGACTAGTGGCTTACCTTTGTGGCCGCTGAAGGTCACGACCCGAGGAGAGGGTCTCGA	IGHV3-30*01	11	1	0	MATCH
IGHV3-30*18	C	ATGGAGTTTGGGCTGAGCTGGGTTTTCCTCGTTGCTCTTTTAAGAG	GTGTCCAGTGT	TGTGACCTGTGGAGAATTTTCTCGTTGCTCCTTTTGGGTCGAGTCGGGTTTGAGGTAC	IGHV3	IGHV3-30	TGTGACCTGTGGAGAATTTTCTCGTTGCTCCTTTTGGGTCGAGTCGGGTTTGAGGTACCACTCAGGAGACACAAGTCACGACTAGTGGCTTACCTTTGTGGCGGCTGAAGATCACGACCCGAGGAGAGGGTCTCGA	IGHV3-30*18	92	1	0	MATCH
IGHV3-33*01	CACAGTGAGGGGAGGTCATTGTGCGCCCAGACACAAACCTCCCTGCAGGAACGCTGGCGGGAAATCAGCTGCAGGGGGCGCTCAGGAGCCACTGATCAGAGTCAGCCCTGGAGGCAGGTGCAGATGGAGGCTGTTTCCTGTCAGGATGTGGGACTTTGTCTTCTTCTGACAGTTCCCCAGGGAACCTCTTAAATTTAGAAAACTGTGCCTAACAATGTCTTCTCTATGCATATGAGGACCTTTTCTCCCTGGCACAAAATGCAGATTGACGCTGACACGGATGAAAATTCCTCAACCATGGTCACAAGGATCAGAGTCCTGAGTAACCTCAGGGCTTCCTGGTGATTCTTCTCCAATCAGACCCAGGACAGGGACCTCCGTGAGATTCCCTGACTGGAA…	ATGGAGTTTGGGCTGAGCTGGGTTTTCCTCGTTGCTCTTTTAAGAG	GTGTCCAGTGT	TGTGACCTGTGGAGAATTTTCTCGTTGCTCCTTTTGGGTCGAGTCGGGTTTGAGGTAAACTTGTTCACCCTTATCTAATACTTTTTCTAAGACGTTTCGTTGTTTTATTGATGTTGAATGTCTTAACCTATTATACGGTATATAGACTTTTTCAAAAGTACAGTTTTACCTTTTCTTTGAAGATGTTGAGTTGTCGTTTTTCTTTTTATCGGAGTAAAAATTATTAGTCAAAATGTGGAAATTGTGACATTCTTGGATCTTGAGTCCAATTACAAAAAGAGGTACCCGTTGCCAGGCAGAAACCCAGATGAATCGACCTGTTATGACACATAACTAAACTGTTTTGTCATTAGGTCCACCACCACACTTAAAAATTGTCTGCAATAACTTTGACCTTAG…	IGHV3	IGHV3-33	TGTGACCTGTGGAGAATTTTCTCGTTGCTCCTTTTGGGTCGAGTCGGGTTTGAGGTACCACTCAGGAGACACAAGTCACGACTAGTGGCTTACCTTTGTGGCGGCTGAAGATCACGACCCGAGGAGAGGGTCTCGA	IGHV3-33*01	96	1	0	A58C,A59C,C60A,T61C,G63C,T64A,T65G,C66G,C68G,C69A,T71A,T72C,T74A,C75G,A77C,T79C,A80G,C81A,T82C,T84A,T85G,C87G,T88G,A89C,A90T,G91T,G94C,C98G,G99T,T100G,T101G,G102C,T103G,T104G,T105C,A107G,T108A,T109A,G113C,T114A,T115C,A118C,T119C,G120C,T121G,C122A,T123G,T124G,A126G,C127A,C128G,T129G,A130G,T132C,A133T,T134C,A135G,C136A
IGHV3-33*01	TGCCACTGCACTTCAGCCTGGGCGACACAGCGAGACTCCGTCTCAAACAAAACGACACAAAAAATTCCAAAGTTGTGCACCCTCTAAAAGCATATGTACTTAATTCTCATTTTTAATTTATTAAACATCTCTAATAAGTTCAATGTTTCCTGCCTTCTGAGTTGATTTCCTAACACATAGAAGAATATATCCTAAATGAAAGTTTGTGTTCTTAATACAAATTACTAGTTAATAACCTTTACTTTTATTATTGAGGTATTATACATCAATGTTAATCAATCCTCTCAATGGGACTCTTACCTAAAGAATATATAAAATATTTTCCTGATCATGACATATAATAGATGTGAACACATTCTTAGCATTCAGCCATGTCTCTTGTCTATTAATATTATAAAC…	ATGGAGTTTGGGCTGAGCTGGGTTTTCCTCGTTGCTCTTTTAAGAG	GTGTCCAGTGT	TGTGACCTGTGGAGAATTTTCTCGTTGCTCCTTTTGGGTCGAGTCGGGTTTGAGGTACCACTCAGGAGACACAAGTCACGACTAGTGGCTTACCTTTGTGGCGGCTGAAGATCACGACCCGAGGAGAGGGTCTCGACGTCCCAGTCCCGACCCGACCAAAAGTAGTCATCTCCCTCCCGGGATAAACGTACAGGGGGTGATATATCGTTCGAGACCCACCCTGTAGACTCCTCTCCGACCCGAGTCCCGTCTACTTCACAGGACCCCCTCTGACCATCATTAAGGTAGTAAGTCCTTTTATATCAATATAGAATATACGAACACGGAACTAATTGTGAATCGAGAGTATTGAAAGAAAATAAGAATGTATAAATGTGTTATATAAATTACGTCCGAAGT…	IGHV3	IGHV3-33	TGTGACCTGTGGAGAATTTTCTCGTTGCTCCTTTTGGGTCGAGTCGGGTTTGAGGTACCACTCAGGAGACACAAGTCACGACTAGTGGCTTACCTTTGTGGCGGCTGAAGATCACGACCCGAGGAGAGGGTCTCGA	IGHV3-33*01	96	1	0	MATCH
IGHV3-43*01	CATCTGTTACAGAACTCATTATATAGTAGGAGACATCCAAATNGGGTCCCTCCCTCTGCTGATGAAAACCAGCCCAGCCCTGACCCTGCAGCTCTGGGAGAGGAGCCCCAGCCCTGAGATTCCCAGGTGTTTCCATTCGGTGATCAGCACTGAACACAGAGAACGCACC	ATGGAGTTTGGACTGAGCTGGGTTTTCCTTGTTGCTATTTTAAAAG	GTGTCCAGTGT	TGTGACCTGTGGAAAATTTTATCGTTGTTCCTTTTGGGTCGAGTCAGGTTTGAGGTACCACGCAAGAGACACAAGTCACGACTAGTGGCTTACCTTTGTGGACCCTTAGAGTCCCGACCCCGAGGAGAGGGTCTCGACGTCCCAGTCCCGACCCGACCAAAAGTAGTCGTCTCCCTCCCTGGGNTAAACCTACAGAGGATGATATATTACTCAAGACATTGTCTAC	IGHV3	IGHV3-43	TGTGACCTGTGGAAAATTTTATCGTTGTTCCTTTTGGGTCGAGTCAGGTTTGAGGTACCACGCAAGAGACACAAGTCACGACTAGTGGCTTACCTTTGTGGACCCTTAGAGTCCCGACCCCGAGGAGAGGGTCTCG	IGHV3-43*01	81	1	0	MATCH
IGHV3-43*02	NA	NA	GTGTCCAGTGT	TGTGACCTGTGNN	IGHV3	IGHV3-43	TGTGACCTGTGGAAAATTTTATCGTTGTTCCTTTTGGGTCGAGTCAGGTTTGAGGTACCACTCAAGAGACACAAGTCACGACTAGTGGCTTACCTTTGTGGACCCTTAGAGTCCCGACCCCGAGGAGAGGGTCTCG	IGHV3-43*02	11	1	1	NA
IGHV3-43D*03	GTAAAAGTATGAATGCTAATGAGAATTAATTACTTATGAAGTATAATCACCCACATCCACTCTTGGACACAGCCCACTCTGAGGCATCCGTTACAGAACTCATTATATAGTAGGAGACATGCAAATAGGGTCCTCCCTCTGCTGATGAAAACCAGCCCAGCCCTGACCCTGCAGCTCTGGGAAAGGAGCCCCAGCCCTGAGATTCCCAGGTGTTTCCATTCGGTGATCAGCACTGAACACAGAACTCACC	ATGGAGTTTGGACTGAGCTGGGTTTTCCTTGTTGCTATTTTAAAAG	GTGTCCAGTGT	TGTGACCTGTGGAAAATTTTATCGTTGTTCCTTTTGGGTCGAGTCAGGTTTGAGGTACCACTCAAGACACAAGTCACGACTAGTGGCTTACCTTTGTGGACCCTTAGAGTCCCGACCCCGAGGAAAGGGTCTCGACGTCCCAGTCCCGACCCGACCAAAAGTAGTCGTCTCCCTCCTGGGATAAACGTACAGAGGATGATATATTACTCAAGACATTGCCTACGGAGTCTCACCCGACACAGGTTCTCACCTACACCCACTAATATGAAGTATTCATTAATTAAGAGTAATCGTAAGTATGAAAATG	IGHV3	IGHV3-43D	TGTGACCTGTGGAAAATTTTATCGTTGTTCCTTTTGGGTCGAGTCAGGTTTGAGGTACCACTCAAGACACAAGTCACGACTAGTGGCTTACCTTTGTGGACCCTTAGAGTCCCGACCCCGAGGAAAGGGTCTCGAG	IGHV3-43D*03	16	1	0	C136G
IGHV3-43D*04	CAAGTACATATGATGAGTATAGTGAGCCAAAGCACATACATATGATTCCGTTTTATAAACTGTACAAAGTGAATACTCATTGGAAATTACATAACAAAGATCACTAACTGACTTCTCCATAGTAAGAGAAGCGAAGGTATAGGAGGAGAAATTGCGAGAGACAGAGAAAATTGAGAGGCGAATTCATTTGTTTTCTCTGTGTATGGTCATTAGGTCAATGTTTGTCAAATGGTGAACATATTGTGTGAAGATTATATGTCAGTATTACCTCATTAAAGCTATTATAAATAAAAGTCTAATGTGGTAGAAAAAGATGAAGAGAGAAATAAAAATAATACAAGAAAAGTCATGAACTCCTGAATGAATTAACCCTTAGTTTTTCTCTATTACTTACAAAAA…	ATGGAGTTTGGACTGAGCTGGGTTTTCCTTGTTGCTATTTTAAAAG	GTGTCCAGTGT	TGTGACCTGTGGAAAATTTTATCGTTGTTCCTTTTGGGTCGAGTCAGGTTTGAGGTACCACTCAAGACACAAGTCACGACTAGTGGCTTACCTTTGTGGACCCTTAGAGTCCCGACCCCGAGGAAAGGGTCTCGACGTCCCAGTCCCGACCCGACCAAAAGTAGTCGTCTCCCTCCTGGGATAAACGTACAGAGGATGATATATTACTCAAGACATTGCCTACGGAGTCTCACCCGACACAGGTTCTCACCTACACCCACTAATATGAAGTATTCATTAATTAAGAGTAATCGTAAGTATGAAAATGTACGTGTACTTTATACAAGAAACTCTCAGTTACAAAGGAAGTAAATGTCTACACTTACATTTGGGGGTTCATACCTCCCTGGTACACTGTAT…	IGHV3	IGHV3-43D	TGTGACCTGTGGAAAATTTTATCGTTGTTCCTTTTGGGTCGAGTCAGGTTTGAGGTACCACTCAAGACACAAGTCACGACTAGTGGCTTACCTTTGTGGACCCTTAGAGTCCCGACCCCGAGGAAAGGGTCTCGAG	IGHV3-43D*04	19	0.95	0	C136G
IGHV3-48*01	AAGGGTCCCCACCCTAGAGCTTGCTATATAGTAGGAGATATCCAAATAGGNCCCTCCCTCTACTGATGAAAACCCAACCCAACCCTGACCCTGCAGCTCTCAGAGAGGTGCCTTAGCCCTGGATTCCAAGGCATTTCCACTTGGTGATCAGCACTGAACACAGAGGACTCACC	ATGGAGTTGGGGCTGTGCTGGGTTTTCCTTGTTGCTATTTTAGAAG	GTGTCCAGTGT	TGTGACCTGTGGAAGATTTTATCGTTGTTCCTTTTGGGTCGTGTCGGGGTTGAGGTACCACTCAGGAGACACAAGTCACGACTAGTGGTTCACCTTTACGGAACCTTAGGTCCCGATTCCGTGGAGAGACTCTCGACGTCCCAGTCCCAACCCAACCCAAAAGTAGTCATCTCCCTCCCNGGATAAACCTATAGAGGATGATATATCGTTCGAGATCCCACCCCTGGGAA	IGHV3	IGHV3-48	TGTGACCTGTGGAAGATTTTATCGTTGTTCCTTTTGGGTCGTGTCGGGGTTGAGGTACCACTCAGGAGACACAAGTCACGACTAGTGGTTCACCTTTACGGAACCTTAGGTCCCGATTCCGTGGAGAGACTCTCGA	IGHV3-48*01	51	1	0	MATCH
IGHV3-48*02	TCATATTGTTGCAAATGACAAGATATCAACATTTATGGCTGAATAATATTCTATTGCCTACATCGATTATATTTTTATATCCATTTCTCCACCTACAGACACTGAGGTTGCTTTCATATCTGGGCTATTGTGAATAGAGCTGCAAGAACTTGGAGTGCACATGCCTTTATGAGGCAGTGATTTTATCTTCTTTAGAACATACTCAGAATAGGATTTGCTGAGTCATCAGTTATTTCTATTTTTCTTTTATTTTGGAGTCTTCATACAACTTTGCACAATAGTGGAAATACAAACGGAAAAACCATTATAAAAAGCAGTTTCAGTTTTGAGGTATGATCCAAAAACACACAACATTTCATCATGATTCTCATTGGGAGTCTCTAATGAATCTGGTGGAAA…	ATGGAGTTGGGGCTGTGCTGGGTTTTCCTTGTTGCTATTTTAGAAG	GTGTCCAGTGT	TGTGACCTGTGGAAGATTTTATCGTTGTTCCTTTTGGGTCGTGTCGGGGTTGAGGTACCACTCAGGAGACACAAGTCACGACTAGTGGTTCACCTTTACGGAACCTTAGGTCCCGATTCCGTGGAGAGACTCTCGACGTCCCAGTCCCAACCCAACCAAAAGTAGTCATCTCCCTCCCGGGATAAACGTATAGAGGATGATATATCGTTCGAGATCCCACCCTGGGAACTCCTCATCCGACATGGGTCTATTCTGCTGCCACGGGACATCTTCAAACGACCGTTACTAACGTAAACCTTTTATACGACAGAATAATACTTTAACACGACACTATTTGTGAAACGTGATTAGTGGGATAAAGTAAAATTTATAAGTACATTTGATACAAGACATCCTCTG…	IGHV3	IGHV3-48	TGTGACCTGTGGAAGATTTTATCGTTGTTCCTTTTGGGTCGTGTCGGGGTTGAGGTACCACTCAGGAGACACAAGTCACGACTAGTGGTTCACCTTTACGGAACCTTAGGTCCCGATTCCGTGGAGAGACTCTCGA	IGHV3-48*02	64	1	0	MATCH
IGHV3-48*03	TTCCACTTGGTGATCAGCACTGAACACAGAGGACTCACC	ATGGAGTTGGGGCTGTGCTGGGTTTTCCTTGTTGCTATTTTAGAAG	GTGTCCAGTGT	TGTGACCTGTGGAAGATTTTATCGTTGTTCCTTTTGGGTCGTGTCGGGGTTGAGGTACCACTCAGGAGACACAAGTCACGACTAGTGGTTCACCTT	IGHV3	IGHV3-48	TGTGACCTGTGGAAGATTTTATCGTTGTTCCTTTTGGGTCGTGTCGGGGTTGAGGTACCACTCAGGAGACACAAGTCACGACTAGTGGTTCACCTTTACGGAACCTTAGGTCCCGATTCCGTGGAGAGACTCTCGA	IGHV3-48*03	34	1	0	MATCH
IGHV3-48*04	NA	NA	GTGTCCAGTGT	TGTGACCTGTGNN	IGHV3	IGHV3-48	TGTGACCTGTGGAAGATTTTATCGTTGTTCCTTTTGGGTCGTGTCGGGGTTGAGGTACCACTCAGGAGACACAAGTCACGACTAGTGGTTCACCTTTACGGAACCTTAGGTCCCGATTCCGTGGAGAGACTCTCGA	IGHV3-48*04	10	1	1	NA
IGHV3-49*03	CGCAGCTTTTCCAGTTCAGCCACTGTTCATATTGTTGTAAGAATAAGAACGTTGTGTTTCTCAGCTGCGTGCTTCTCTAAGATGAGTAGCAGCTTTTTTAAATAATACCCAGAGGCTGAAAGCAATCTGAATACCAATCATCAGCTTAATCAGTAAACACAAGGTGGTAAATTCGCTCACTGGAAAAACACCGATTGTTACAATCAGGTAAGGCTGGATACTCTCAACAGCAAGTGTAAATTCACAAGTATATATGCTGATTAAAATAAGACAAACAAATACAAGTACATACATACTGTTCCACTTTTACAAATTCTATAAAATGAATGCTAATCTAAAGTTACATAAAGAAAACCAGTAGCTGACTCTGGACCTGGTGTGAGGAGGGAAGGGTTAGGA…	ATGGAGTTTGGGCTTAGCTGGGTTTTCCTTGTTGCTATTTTAAAAG	GTGTCCAATGT	TGTAACCTGTGGAAAATTTTATCGTTGTTCCTTTTGGGTCGATTCGGGTTTGAGGTACCAACCACCAGACACAAGTCACGACTAGTGGTTCACCTTTGAGGACCCTTAGAGTGCCGACCCCGAGGAGAGGGTCTCGACGTCCCAGTCCCGACCCGAGTAAAAGTAGTCGTCTCCCTCCCGGAATAAACGTACAGAGGATGATATATGGTTCGAGACCCCACCCTGTGGACTCCTCTCCTGCCCCGGGTCTATTCTACTGACACGGAACTTCCTCAAACCACTGTTACTACCATAAACCCTTTATACGACAGAATAACATTTTAATACGACACTATTTGTGGAACTTGACTAGTGGGATAAATTAAAATGTATAAACATATTTAATATAAAACAGTCAGT…	IGHV3	IGHV3-49	TGTAACCTGTGGAAAATTTTATCGTTGTTCCTTTTGGGTCGATTCGGGTTTGAGGTACCAACCACCAGACACAAGTCACGACTAGTGGTTCACCTTTGAGGACCCTTAGAGTGCCGACCCCGAGGAGAGGGTCTCGA	IGHV3-49*03	57	1	0	MATCH
IGHV3-49*04	NA	NA	NA	NA	IGHV3	IGHV3-49	TGTAACCTGTGGAAAATTTTATCGTTGTTCCTTTTGGGTCGATTCGGGTTTGAGGTACCAACCACCAGACACAAGTCACGACTAGTGGTTCACCTTTGAGGACCCTTAGAGTGCCGACCCCGAGGAGAGGGTCTCGA	IGHV3-49*04	37	1	3	NA
IGHV3-49*05	NA	NA	NA	NA	IGHV3	IGHV3-49	TGTAACCTGTGGAAAATTTTATCGTTGTTCCTTTTGGGTCGATTCGGGTTTGAGGTACCAACCACCAGACACAAGTCACGACTAGTGGTTCACCTTTGAGGACCCTTAGAGTGCCGACCCCGAGGAGAGGGTCTCGA	IGHV3-49*05	59	1	3	NA
IGHV3-53*01	CCATTCGGTGATCAGCACTGAACACAGAGGACTCACC	ATGGAGTTTTGGCTGAGCTGGGTTTTCCTTGTTGCTATTTTAAAAG	GTGTCCAGTGT	TGTGACCTGTGGAAAATTTTATCGTTGTTCCTTTTGGGTCGAGTCGGTTTTGAGGTACCACTCAGGAGACACAAGTCACGACTAGTGGCTTACC	IGHV3	IGHV3-53	TGTGACCTGTGGAAAATTTTATCGTTGTTCCTTTTGGGTCGAGTCGGTTTTGAGGTACCACTCAGGAGACACAAGTCACGACTAGTGGCTTACCTTTGTGGAGCCTTAGGGTCACGACCCGAGGAGAGGGG	IGHV3-53*01	67	0.817073	0	MATCH
IGHV3-53*02	ACAATTATATTTTCCTGAATGATGGAATTAATACCAATCTCCCCCAGGACACTTCATCTGCACGGAGCCCGGCCTCTCCTCAGATGTCCCACCCCAGAGCTTGCTATATAGTCGGGGACATGCAAATAGGGCCCTCCCTCTGCTGATGAAAACCAGCCCAGCTGACCCTGCAGCTCTGGGAGAGGAGCCCAGCACTGGGATTCCGAGGTGTTTCCATTCGGTGATCAGCACTGAACACAGAGGACTCACC	ATGGAGTTTTGGCTGAGCTGGGTTTTCCTTGTTGCTATTTCAAAAG	GTGTCCAGTGT	TGTGACCTGTGGAAAACTTTATCGTTGTTCCTTTTGGGTCGAGTCGGTTTTGAGGTACCACTCAGGAGACACAAGTCACGACTAGTGGCTTACCTTTGTGGAGCCTTAGGGTCACGACCCGAGGAGAGGGTCTCGACGTCCCAGTCGACCCGACCAAAAGTAGTCGTCTCCCTCCCGGGATAAACGTACAGGGGCTGATATATCGTTCGAGACCCCACCCTGTAGACTCCTCTCCGGCCCGAGGCACGTCTACTTCACAGGACCCCCTCTAACCATAATTAAGGTAGTAAGTCCTTTTATATTAACA	IGHV3	IGHV3-53	TGTGACCTGTGGAAAACTTTATCGTTGTTCCTTTTGGGTCGAGTCGGTTTTGAGGTACCACTCAGGAGACACAAGTCACGACTAGTGGCTTACCTTTGTGGAGCCTTAGGGTCACGACCCGAGGAGAGGGT	IGHV3-53*02_1	27	0.350649	0	MATCH
IGHV3-53*02	ACAATTATATTTTCCTGAATGATGGAATTAATACCAATCTCCCCCAGGACACTTCATCTGCACGGAGCCCGGCCTCTCCTCAGATGTCCCACCCCAGAGCTTGCTATATAGTCGGGGACATGCAAATAGGGCCCTCCCTCTGCTGATGAAAACCAGCCCAGCTGACCCTGCAGCTCTGGGAGAGGAGCCCAGCACTGGGATTCCGAGGTGTTTCCATTCGGTGATCAGCACTGAACACAGAGGACTCACC	ATGGAGTTTTGGCTGAGCTGGGTTTTCCTTGTTGCTATTTCAAAAG	GTGTCCAGTGT	TGTGACCTGTGGAAAACTTTATCGTTGTTCCTTTTGGGTCGAGTCGGTTTTGAGGTACCACTCAGGAGACACAAGTCACGACTAGTGGCTTACCTTTGTGGAGCCTTAGGGTCACGACCCGAGGAGAGGGTCTCGACGTCCCAGTCGACCCGACCAAAAGTAGTCGTCTCCCTCCCGGGATAAACGTACAGGGGCTGATATATCGTTCGAGACCCCACCCTGTAGACTCCTCTCCGGCCCGAGGCACGTCTACTTCACAGGACCCCCTCTAACCATAATTAAGGTAGTAAGTCCTTTTATATTAACA	IGHV3	IGHV3-53	TGTGACCTGTGGAAAACTTTATCGTTGTTCCTTTTGGGTCGAGTCGGTTTTGAGGTACCACTCAGGAGACACAAGTCACGACTAGTGGCTTACCTTTGTGGAGCCTTAGGGTCACGACCCGAGGAGAGGGG	IGHV3-53*02_2	50	0.649351	0	T131G
IGHV3-53*04	NA	NA	GTGTCCAGTGT	TGTGACCTGTGNN	IGHV3	IGHV3-53	TGTGACCTGTGGAAAATTTTATCGTTGTTCCTTTTGGGTCGAGTCGGTTTTGAGGTACCACTCAGGAGACACAAGTCACGACTAGTGGCTTACCTTTGTGGAGCCTTAGGGTCACGACCCGAGGAGAGGGG	IGHV3-53*04	29	0.828571	1	NA
IGHV3-64*01	AGCTCTGGGAGAGGAGCCCCCCCCCTGGGATTCCCAGGTGTTTTCATTTGGTGATCAGCACTGAACACAGAAGAGTC	ATGACGGAGTTTGGGCTGAGCTGGGTTTTCCTTGTTGCTATTTTTAAAG	GTGTCCAGTGT	TGTGACCTGTGGAAATTTTTATCGTTGTTCCTTTTGGGTCGAGTCGGGTTTGAGGCAGTACTGAGAAGACACAAGTCACGACTAGTGGTTTACTTTTGTGGACCCTTAGGGTCCCCCCCCCGAGGAGAGGGTCTCGA	IGHV3	IGHV3-64	TGTGACCTGTGGAAATTTTTATCGTTGTTCCTTTTGGGTCGAGTCGGGTTTGAGGCAGTACTGAGAAGACACAAGTCACGACTAGTGGTTTACTTTTGTGGACCCTTAGGGTCCCGCCCCCGAGGAGAGGGTCTCGAC	IGHV3-64*01_1	13	0.185714	0	C116G
IGHV3-64*01	AGCTCTGGGAGAGGAGCCCCCCCCCTGGGATTCCCAGGTGTTTTCATTTGGTGATCAGCACTGAACACAGAAGAGTC	ATGACGGAGTTTGGGCTGAGCTGGGTTTTCCTTGTTGCTATTTTTAAAG	GTGTCCAGTGT	TGTGACCTGTGGAAATTTTTATCGTTGTTCCTTTTGGGTCGAGTCGGGTTTGAGGCAGTACTGAGAAGACACAAGTCACGACTAGTGGTTTACTTTTGTGGACCCTTAGGGTCCCCCCCCCGAGGAGAGGGTCTCGA	IGHV3	IGHV3-64	TGTGACCTGTGGAAATTTTTATCGTTGTTCCTTTTGGGTCGAGTCGGGTTTGAGGCAGTACTGAGAAGACACAAGTCACGACTAGTGGTTTACTTTTGTGGACCCTTAGGGTCCCGCCCCCGAGGAGAGGGTCTCGAG	IGHV3-64*01_2	57	0.814286	0	C116G
IGHV3-64D*06	AGCATTTTCCCAAATACAATCATTGTCATCGAAATCCCCAAGGACACTCTCATCTGCCCTGGGCCCTGCCCTCTCCTCAGGCGTCCCACCCCAGAGCTTGCTATATAGTAGGAGACATGCAAATAGGTCCCTCCTTCTCCTGATGAAAACCAGCCCAGCCCTGACTCCGCAGCTCTGGGAGAGGAGCCCCAGGCCCGGGATTCCCAGGTGTTTCCATTCAGTGATCAGCACTGAAGACAGAAGACTCATC	ATGGAGTTCTGGCTGAGCTGGGTTCTCCTTGTTGCCATTTTAAAAG	ATGTCCAGTGT	TGTGACCTGTAGAAAATTTTACCGTTGTTCCTCTTGGGTCGAGTCGGTCTTGAGGTACTACTCAGAAGACAGAAGTCACGACTAGTGACTTACCTTTGTGGACCCTTAGGGCCCGGACCCCGAGGAGAGGGTCTCGACGCCTCAGTCCCGACCCGACCAAAAGTAGTCCTCTTCCTCCCTGGATAAACGTACAGAGGATGATATATCGTTCGAGACCCCACCCTGCGGACTCCTCTCCCGTCCCGGGTCCCGTCTACTCTCACAGGAACCCCTAAAGCTACTGTTACTAACATAAACCCTTTTACGA	IGHV3	IGHV3-64D	TGTGACCTGTAGAAAATTTTACCGTTGTTCCTCTTGGGTCGAGTCGGTCTTGAGGTACTACTCAGAAGACAGAAGTCACGACTAGTGACTTACCTTTGTGGACCCTTAGGGCCCGGACCCCGAGGAGAGGGTCTCGAC	IGHV3-64D*06_2	17	0.253731	0	MATCH
IGHV3-64D*06	AGCATTTTCCCAAATACAATCATTGTCATCGAAATCCCCAAGGACACTCTCATCTGCCCTGGGCCCTGCCCTCTCCTCAGGCGTCCCACCCCAGAGCTTGCTATATAGTAGGAGACATGCAAATAGGTCCCTCCTTCTCCTGATGAAAACCAGCCCAGCCCTGACTCCGCAGCTCTGGGAGAGGAGCCCCAGGCCCGGGATTCCCAGGTGTTTCCATTCAGTGATCAGCACTGAAGACAGAAGACTCATC	ATGGAGTTCTGGCTGAGCTGGGTTCTCCTTGTTGCCATTTTAAAAG	ATGTCCAGTGT	TGTGACCTGTAGAAAATTTTACCGTTGTTCCTCTTGGGTCGAGTCGGTCTTGAGGTACTACTCAGAAGACAGAAGTCACGACTAGTGACTTACCTTTGTGGACCCTTAGGGCCCGGACCCCGAGGAGAGGGTCTCGACGCCTCAGTCCCGACCCGACCAAAAGTAGTCCTCTTCCTCCCTGGATAAACGTACAGAGGATGATATATCGTTCGAGACCCCACCCTGCGGACTCCTCTCCCGTCCCGGGTCCCGTCTACTCTCACAGGAACCCCTAAAGCTACTGTTACTAACATAAACCCTTTTACGA	IGHV3	IGHV3-64D	TGTGACCTGTAGAAAATTTTACCGTTGTTCCTCTTGGGTCGAGTCGGTCTTGAGGTACTACTCAGAAGACAGAAGTCACGACTAGTGACTTACCTTTGTGGACCCTTAGGGCCCGGACCCCGAGGAGAGGGTCTCGAG	IGHV3-64D*06_1	48	0.716418	0	C138G
IGHV3-64D*06_G258T	NA	NA	NA	NA	IGHV3	IGHV3-64D	TGTGACCTGTAGAAAATTTTGCCGTTGTTCCTCTTGGGTCGAGTCGGTCTTGAGGTACTACTCAGAAGACAGAAGTCACGACTAGTGACTTACCTTTGTGGACCCTTAGGGCCCGGACCCCGAGGAGAGGGTCTCGAG	IGHV3-64D*06_G258T	11	0.6875	3	NA
IGHV3-66*01	NA	ATGGAGTTTGGGCTGAGCTGGGTTTTCCTTGTTGCTATTTTAAAAG	GTGTCCAGTGT	TGTGACCTGTGGAAAATTTTATCGTTGTTCCTTTTGGGTCGAGTCGGGTTTGAGGTAN	IGHV3	IGHV3-66	TGTGACCTGTGGAAAATTTTATCGTTGTTCCTTTTGGGTCGAGTCGGGTTTGAGGTACCGCTCAGGAGACACAAGTCACGTCTAGTGACTTACCTTTGTGGAGCCTTAGGGTCACGACCCGAGGAGAGGGTCTCGAC	IGHV3-66*01_1	11	0.22	0	MATCH
IGHV3-66*01	NA	ATGGAGTTTGGGCTGAGCTGGGTTTTCCTTGTTGCTATTTTAAAAG	GTGTCCAGTGT	TGTGACCTGTGGAAAATTTTATCGTTGTTCCTTTTGGGTCGAGTCGGGTTTGAGGTAN	IGHV3	IGHV3-66	TGTGACCTGTGGAAAATTTTATCGTTGTTCCTTTTGGGTCGAGTCGGGTTTGAGGTACCGCTCAGGAGACACAAGTCACGTCTAGTGACTTACCTTTGTGGAGCCTTAGGGTCACGACCCGAGGAGAGGGTCTCGAG	IGHV3-66*01_2	39	0.78	0	MATCH
IGHV3-66*02	NA	NA	NA	NA	IGHV3	IGHV3-66	TGTGACCTGTGGAAAATTTTATCGTTGTTCCTTTTGGGTCGAGTCGGGTTTGAGGTACCGCTCAGGAGACACAAGTCACGTCTAGTGACTTACCTTTGTGGAGCCTTAGGGTCACGACCCGAGGAGAGGGTCTCGAG	IGHV3-66*02	30	0.857143	3	NA
IGHV3-7*01	ACAGCCTATTCCTCCAGCATCCCACTAGAGCTTCTTATATAGTAGGAGACATGCAAATAGGGCCCTCCCTCTACTGATGAAAACCAACCCAACCCTGACCCTGCAGGTCTCAGAGAGGAGCCTTAGCCCTGGACTCCAAGGCCTTTCCACTTGGTGATCAGCACTGAGCACAGAGGACTCACC	ATGGAATTGGGGCTGAGCTGGGTTTTCCTTGTTGCTATTTTAGAAG	GTGTCCAGTGT	TGTGACCTGTGGAAGATTTTATCGTTGTTCCTTTTGGGTCGAGTCGGGGTTAAGGTACCACTCAGGAGACACGAGTCACGACTAGTGGTTCACCTTTCCGGAACCTCAGGTCCCGATTCCGAGGAGAGACTCTGGACGTCCCAGTCCCAACCCAACCAAAAGTAGTCATCTCCCTCCCGGGATAAACGTACAGAGGATGATATATTCTTCGAGATCACCCTACGACCTCCTTATCCGACA	IGHV3	IGHV3-7	TGTGACCTGTGGAAGATTTTATCGTTGTTCCTTTTGGGTCGAGTCGGGGTTAAGGTACCACTCAGGAGACACGAGTCACGACTAGTGGTTCACCTTTCCGGAACCTCAGGTCCCGATTCCGAGGAGAGACTC	IGHV3-7*01	75	0.974026	0	MATCH
IGHV3-7*02	NA	NA	NA	NA	IGHV3	IGHV3-7	TGTGACCTGTGGAAGATTTTATCGTTGTTCCTTTTGGGTCGAGTCGGGGTTGAGGTACCACTCAGGAGACACGAGTCACGACTAGTGGTTCACCTTTCCGGAACCTCAGGTCCCGATTCCGAGGAGAGACTC	IGHV3-7*02	21	1	3	NA
IGHV3-7*03	NA	NA	GTGTCCAGTGT	TGTGACCTGTGNN	IGHV3	IGHV3-7	TGTGACCTGTGGAAGATTTTATCGTTGTTCCTTTTGGGTCGAGTCGGGGTTGAGGTACCACTCAGGAGACACGAGTCACGACTAGTGGTTCACCTTTCCGGAACCTCAGGTCCCGATTCCGAGGAGAGACTC	IGHV3-7*03	46	0.958333	1	NA
IGHV3-7*03_G144A	NA	NA	NA	NA	IGHV3	IGHV3-7	TGTGACCTGTGGAAGATTTTATCGTTGTTCCTTTTGGGTCGAGTCGGGGTTGAGGTACCACTCAGGAGACACGAGTCACGACTAGTGGTTCACCTTTCCGGAACCTCAGGTCCCGATTCCGAGGAGAGACTC	IGHV3-7*03_G144A	11	1	3	NA
IGHV3-72*01	CAGGTCGACTCTAGAGGATCCCCGGGCGAGCTCGAATTCCCAGGTGTTTTCATTTGGTGATCAGCACTGAACACAGAGGACTCACC	ATGGAGTTTGGGCTGAGCTGGGTTTTCCTTGTTGTTATTTTACAAG	GTGTCCAGTGT	TGTGACCTGTGGAACATTTTATTGTTGTTCCTTTTGGGTCGAGTCGGGTTTGAGGTACCACTCAGGAGACACAAGTCACGACTAGTGGTTTACTTTTGTGGACCCTTAAGCTCGAGCGGGCCCCTAGGAGATCTCAGCTGGAC	IGHV3	IGHV3-72	TGTGACCTGTGGAACATTTTATTGTTGTTCCTTTTGGGTCGAGTCGGGTTTGAGGTACCACTCAGGAGACACAAGTCACGACTAGTGGTTTACTTTTGTGGACCCTTAAGACCCCGACCCCGAGGCGAGAGTCTCGAG	IGHV3-72*01	75	0.892857	0	C111A,T112C,G114C,A115C,C117A,G118C,G119C,G120C,C122G,C123A,C124G,T125G,A126C,G128A,A129G,G130A,A131G,A136G,G137A,C138G
IGHV3-73*01	AAATGGTCAAGTAGAACAATCAGGTAATTAGGCTGTCGAAGGCAACACTGCCAAATGACAGCATTTCCGTGGAAACTGCGTGTACATCCAGCACTCCACCTGTGAACGATGACATCATACCCTTCACAGTGTCGAGGAAAGAGACATCACTCAAACAGACAAGCCAAGGGACTTCAGAAAATATAAGGGAAATACAGTGTGCAAATATGTAAAAATGCATAAGATGATTACTCCTAAATGAATATCAAGACACAATCACATAATATGAAATTAAATTTTCCTGAATGATAGGAATACTACCAATCACCCCCCAGNACACCCTCATCTACTCTGTGCACAGCCTTCTCGTCAGGCGTCCCAGCCCAGACCTTGCTATGTAGCAGAAGACATGCAAATAAG…	ATGGAGTTTGGGCTGAGCTGGGTTTTCCTTGTTGCTATTTTAAAAG	GTGTCCAGTGT	TGTGACCTGTGGAAAATTTTATCGTTGTTCCTTTTGGGTCGAGTCGGGTTTGAGGTACCACTCAGAGGACATAAGTCACGGCTAGTGGCTCACCTCTGTCGACCCTTAGGGTTCCGACCTCGAGGAGAGGGTCTCGACGTCCCAGTCCCGACCCGACGAAAAGTAGTCGTTTTTCCCCCCAGAATAAACGTACAGAAGACGATGTATCGTTCCAGACCCGACCCTGCGGACTGCTCTTCCGACACGTGTCTCATCTACTCCCACANGACCCCCCACTAACCATCATAAGGATAGTAAGTCCTTTTAAATTAAAGTATAATACACTAACACAGAACTATAAGTAAATCCTCATTAGTAGAATACGTAAAAATGTATAAACGTGTGACATAAAGGGAATAT…	IGHV3	IGHV3-73	TGTGACCTGTGGAAAATTTTATCGTTGTTCCTTTTGGGTCGAGTCGGGTTTGAGGTACCACTCAGAGGACATAAGTCACGGCTAGTGGCTCACCTCTGTCGACCCTTAGGGTTCCGACCTCGAGGAGAGGGTCTCGAG	IGHV3-73*01_2	51	0.548387	0	C138G
IGHV3-73*01	AAATGGTCAAGTAGAACAATCAGGTAATTAGGCTGTCGAAGGCAACACTGCCAAATGACAGCATTTCCGTGGAAACTGCGTGTACATCCAGCACTCCACCTGTGAACGATGACATCATACCCTTCACAGTGTCGAGGAAAGAGACATCACTCAAACAGACAAGCCAAGGGACTTCAGAAAATATAAGGGAAATACAGTGTGCAAATATGTAAAAATGCATAAGATGATTACTCCTAAATGAATATCAAGACACAATCACATAATATGAAATTAAATTTTCCTGAATGATAGGAATACTACCAATCACCCCCCAGNACACCCTCATCTACTCTGTGCACAGCCTTCTCGTCAGGCGTCCCAGCCCAGACCTTGCTATGTAGCAGAAGACATGCAAATAAG…	ATGGAGTTTGGGCTGAGCTGGGTTTTCCTTGTTGCTATTTTAAAAG	GTGTCCAGTGT	TGTGACCTGTGGAAAATTTTATCGTTGTTCCTTTTGGGTCGAGTCGGGTTTGAGGTACCACTCAGAGGACATAAGTCACGGCTAGTGGCTCACCTCTGTCGACCCTTAGGGTTCCGACCTCGAGGAGAGGGTCTCGACGTCCCAGTCCCGACCCGACGAAAAGTAGTCGTTTTTCCCCCCAGAATAAACGTACAGAAGACGATGTATCGTTCCAGACCCGACCCTGCGGACTGCTCTTCCGACACGTGTCTCATCTACTCCCACANGACCCCCCACTAACCATCATAAGGATAGTAAGTCCTTTTAAATTAAAGTATAATACACTAACACAGAACTATAAGTAAATCCTCATTAGTAGAATACGTAAAAATGTATAAACGTGTGACATAAAGGGAATAT…	IGHV3	IGHV3-73	TGTGACCTGTGGAAAATTTTATCGTTGTTCCTTTTGGGTCGAGTCGGGTTTGAGGTACCACTCAGAGGACATAAGTCACGGCTAGTGGCTCACCTCTGTCGACCCTTAGGGTTCCGACCTCGAGGAGAGGGTCTCGAC	IGHV3-73*01_1	42	0.451613	0	MATCH
IGHV3-73*02	GAATGGTGAAGTAGTCCACCCCAGGGATGGAGGAAGATCCCAGATTTTCCTGTGAAGGAGACAGAATGCCAATCACAGAGATGGAAATCTCTCACATCCCTCCTGGGTCATATTCTGGGCAGGGTCTCTGAAGTCACCCCTGGATCAGTGTCCTAAGATGTCTCCCTCTATTTCCTTGGGAAGAACCCATAGAAAGACAAATAAGTTTTTCTATTAGGGCATCGTAGAACTTGTGCTTTCTTGTGTGACAAATATAGGTATTTTGACTATTTTAAAAATTAGATATAATATTAAGTCTACCAAATATGTAAATATATAAGCTTTATAATGTATCCCTAGAGGGATGTCTCCTGGAATTGAGAATTGAATATATATATATATATATATATATATATATTC…	ATGGAGTTTGGGCTGAGCTGGGTTTTCCTTGTTGCTATTTTAAAAG	GTGTCCAGTGT	TGTGACCTGTGGAAAATTTTATCGTTGTTCCTTTTGGGTCGAGTCGGGTTTGAGGTACCACTCAGAGGACATAAGTCACGGCTAGTGGCTCACCTCTGTCGACCCTTAGGGTTCCGACCTCGAGGAGAGGGTCTCGACGTCCCAGTCCCGACCCGACGAAAAGTAGTCGTTTTTCCCCCCAGAATAAACGTACAGAAGACGATGTATCGTTCCAGACCCGACCCTGCGGACTGCTCTTCCGACACGTGTCTCATCTACTCCCACAGGACCCCCCACTAACCATCATTAGGATAGTAAGTCCTTTTAAATTAAAGTATAATACACTAACACAGAACTATAAGTAAATCCTCATTAGTAGAATAACGTAAAAAATGTATAAACGTGTGACATAAAGGGGAA…	IGHV3	IGHV3-73	TGTGACCTGTGGAAAATTTTATCGTTGTTCCTTTTGGGTCGAGTCGGGTTTGAGGTACCACTCAGAGGACATAAGTCACGGCTAGTGGCTCACCTCTGTCGACCCTTAGGGTTCCGACCTCGAGGAGAGGGTCTCGAG	IGHV3-73*02_2	70	0.56	0	C138G
IGHV3-73*02	GAATGGTGAAGTAGTCCACCCCAGGGATGGAGGAAGATCCCAGATTTTCCTGTGAAGGAGACAGAATGCCAATCACAGAGATGGAAATCTCTCACATCCCTCCTGGGTCATATTCTGGGCAGGGTCTCTGAAGTCACCCCTGGATCAGTGTCCTAAGATGTCTCCCTCTATTTCCTTGGGAAGAACCCATAGAAAGACAAATAAGTTTTTCTATTAGGGCATCGTAGAACTTGTGCTTTCTTGTGTGACAAATATAGGTATTTTGACTATTTTAAAAATTAGATATAATATTAAGTCTACCAAATATGTAAATATATAAGCTTTATAATGTATCCCTAGAGGGATGTCTCCTGGAATTGAGAATTGAATATATATATATATATATATATATATATATTC…	ATGGAGTTTGGGCTGAGCTGGGTTTTCCTTGTTGCTATTTTAAAAG	GTGTCCAGTGT	TGTGACCTGTGGAAAATTTTATCGTTGTTCCTTTTGGGTCGAGTCGGGTTTGAGGTACCACTCAGAGGACATAAGTCACGGCTAGTGGCTCACCTCTGTCGACCCTTAGGGTTCCGACCTCGAGGAGAGGGTCTCGACGTCCCAGTCCCGACCCGACGAAAAGTAGTCGTTTTTCCCCCCAGAATAAACGTACAGAAGACGATGTATCGTTCCAGACCCGACCCTGCGGACTGCTCTTCCGACACGTGTCTCATCTACTCCCACAGGACCCCCCACTAACCATCATTAGGATAGTAAGTCCTTTTAAATTAAAGTATAATACACTAACACAGAACTATAAGTAAATCCTCATTAGTAGAATAACGTAAAAAATGTATAAACGTGTGACATAAAGGGGAA…	IGHV3	IGHV3-73	TGTGACCTGTGGAAAATTTTATCGTTGTTCCTTTTGGGTCGAGTCGGGTTTGAGGTACCACTCAGAGGACATAAGTCACGGCTAGTGGCTCACCTCTGTCGACCCTTAGGGTTCCGACCTCGAGGAGAGGGTCTCGAC	IGHV3-73*02_1	55	0.44	0	MATCH
IGHV3-74*01	GACTGCACACAGAGAACTCACC	ATGGAGTTTGGGCTGAGCTGGGTTTTCCTTGTTGCTATTTTAAAAG	GTGTCCAGTGT	TGTGACCTGTGGAAAATTTTATCGTTGTTCCTTTTGGGTCGAGTCGGGTTTGAGGTACCACTCAAGAGACACACGTCAG	IGHV3	IGHV3-74	TGTGACCTGTGGAAAATTTTATCGTTGTTCCTTTTGGGTCGAGTCGGGTTTGAGGTACCACTCAAGAGACACACGTCAGGACTAGTCGTTCGTCTTTGTCGACCCTTAGGGTCCCGACCCCGAGG	IGHV3-74*01	96	1	0	MATCH
IGHV3-9*01	CAAATAGGGCCCTCCCTCTGCTGATGAAAACCAGCCCAGCCCTGACCCTGCAGCTCTGGGAGAGGAGCCCCAGCCCTGAGATTCCCAGGTGTTTCCATTCAGTGATCAGCACTGAACACAGAGGACTCACC	ATGGAGTTGGGACTGAGCTGGATTTTCCTTTTGGCTATTTTAAAAG	GTGTCCAGTGT	TGTGACCTGTGGAAAATTTTATCGGTTTTCCTTTTAGGTCGAGTCAGGGTTGAGGTACCACTCAGGAGACACAAGTCACGACTAGTGACTTACCTTTGTGGACCCTTAGAGTCCCGACCCCGAGGAGAGGGTCTCGACGTCCCAGTCCCGACCCGACCAAAAGTAGTCGTCTCCCTCCCGGGATAAAC	IGHV3	IGHV3-9	TGTGACCTGTGGAAAATTTTATCGGTTTTCCTTTTAGGTCGAGTCAGGGTTGAGGTACCACTCAGGAGACACAAGTCACGACTAGTGACTTACCTTTGTGGACCCTTAGAGTCCCGACCCCGAGGAGAGGGTCTCGA	IGHV3-9*01	77	1	0	MATCH
IGHV4-30-2*01	NA	NA	NA	NA	IGHV4	IGHV4-30-2	CCTGTCCTGGGTAGACCCTCGACGGTGGTCGTCCTCCTTCTTGGTGTCCACAAAGTACAAGAACGTGTCCTCCAGGTCCTGAGAGTCTTTCA	IGHV4-30-2*01	66	1	3	NA
IGHV4-30-4*01	NA	ATGAAACACCTGTGGTTCTTCCTCCTGCTGGTGGCAGCTCCCAGAT	GGGTCCTGTCC	CCTGTCCTGGGTAGACCCTCGACGGTGGTCGTCCTCCTTCTTGGTGTCCACAAAGTAN	IGHV4	IGHV4-30-4	CCTGTCCTGGGTAGACCCTCGACGGTGGTCGTCCTCCTTCTTGGTGTCCACAAAGTACAAGAACGTGTCCTCCAGGTCCTGAGAGTCTTTCAG	IGHV4-30-4*01_1	31	0.329787	0	MATCH
IGHV4-30-4*01	NA	ATGAAACACCTGTGGTTCTTCCTCCTGCTGGTGGCAGCTCCCAGAT	GGGTCCTGTCC	CCTGTCCTGGGTAGACCCTCGACGGTGGTCGTCCTCCTTCTTGGTGTCCACAAAGTAN	IGHV4	IGHV4-30-4	CCTGTCCTGGGTAGACCCTCGACGGTGGTCGTCCTCCTTCTTGGTGTCCACAAAGTACAAGAACGTGTCCTCCAGGTCCTGAGAGTCTTTCAT	IGHV4-30-4*01_2	63	0.670213	0	MATCH
IGHV4-31*03	NA	ATGAAACACCTGTGGTTCTTCCTCCTGCTGGTGGCAGCTCCCAGAT	GGGTCCTGTCC	CCTGTCCTGGGTAGACCCTCGACGGTGGTCGTCCTCCTTCTTGGTGTCCACAAAGTAN	IGHV4	IGHV4-31	CCTGTCCTGGGTAGACCCTCGACGGTGGTCGTCCTCCTTCTTGGTGTCCACAAAGTACAAGAACGTGTCCTCCAGGTCCTGAGAGTCTTTCAT	IGHV4-31*03_2	89	0.712	0	MATCH
IGHV4-31*03	NA	ATGAAACACCTGTGGTTCTTCCTCCTGCTGGTGGCAGCTCCCAGAT	GGGTCCTGTCC	CCTGTCCTGGGTAGACCCTCGACGGTGGTCGTCCTCCTTCTTGGTGTCCACAAAGTAN	IGHV4	IGHV4-31	CCTGTCCTGGGTAGACCCTCGACGGTGGTCGTCCTCCTTCTTGGTGTCCACAAAGTACAAGAACGTGTCCTCCAGGTCCTGAGAGTCTTTCAG	IGHV4-31*03_1	36	0.288	0	MATCH
IGHV4-34*01	ATGATCTAGTGACCTGACACATTTGCAGCAAACAATACCTACAAATTCAGAAGCTCTTTGGTTTTCTTTCCACGAAATATAATTCTTGCTCTTCTGTGTATGAGCACATCCTAGCATCCCTGTACACACCCAGGTAGATGTAAACACGCCGATGAAATATTCCCTGTAAATAAAAAAAGTATCTCAGTTTCTCTCAATGTTCATAATTCTCCTGAGGGTGAGGAAGGTACTTCTGGGTCTGCTCAAACAAATGGCCCAGAGACCACCTGGTAGGTAGGTAAGGAGCTCACCTCGCTCTGGATATTGAGTCTGTCTCTTTCCCTCTGTCGTCTCATAGAAGGCCAGCCCACTTGTTCAGCTCCTAAGAAGAGAGCCCAGGTTTATCCAGATTATACAACA…	ATGAAACACCTGTGGTTCTTCCTCCTCCTGGTGGCAGCTCCCAGAT	GGGTCCTGTCC	CCTGTCCTGGGTAGACCCTCGACGGTGGTCCTCCTCCTTCTTGGTGTCCACAAAGTACAAGAACACGTCCTCCAGGTACTGAGAGTCTTTCGTGAAGGGTACACTCGACCTGGGACTTAAATTCCTTTACACATCAGTAAAGGACACCCACGGATTCACTCCTAAACGTACACCCACCACGGAAACATACCTATCCATTTTTCCCTACTCCCTCCGGGGTCAGAAAACCCGAGTGGGACCCTCCACATACGACCGACACGGGAGACTCTTGAGTCAAGAGAAGGACACCGGAGGGGAGTGGTTTGGGTCTCAGGAGAAGAAGGTCCATCCTTTACACGACTTCCTCGACCAGACCCTCTGTTCACACTAGTACCTAGTTTCTGTCTAAAACCTTATGTC…	IGHV4	IGHV4-34	CCTGTCCTGGGTAGACCCTCGACGGTGGTCCTCCTCCTTCTTGGTGTCCACAAAGTACAAGAACACGTCCTCCAGGTACTGAGAGTCTTTCG	IGHV4-34*01	98	1	0	MATCH
IGHV4-38-2*01	NA	NA	NA	NA	IGHV4	IGHV4-38-2	CCTGTCCTGGGTAGACCCTCGACGGTGGTCGTCCTCCTTTTTGGTGTCCACGAAGTACAAGAACGTGTCCTCCAGGTACTGAGAGTCTTTCGT	IGHV4-38-2*01_1	22	0.5	3	NA
IGHV4-38-2*01	NA	NA	NA	NA	IGHV4	IGHV4-38-2	CCTGTCCTGGGTAGACCCTCGACGGTGGTCGTCCTCCTTTTTGGTGTCCACGAAGTACAAGAACGTGTCCTCCAGGTACTGAGAGTCTTTCGG	IGHV4-38-2*01_2	22	0.5	3	NA
IGHV4-38-2*02	TCTCTGTAAATAAAAACTTATATCCATTTCCCTCAATGTTCATAATTCTCCTGAGGGTGAGGAAGCTCCCTCTCGATCTGTTCAAACAAAATGCCCAGAAACCATCTGGTAGGTAAGGAGTTCACCTGGCTCTGGTGTGGGGTCTGTCTCTTTCCCTCTGTTGTCCCACAGGTCAGTCCAGTTGTTCAGGTCCTAACAAGAAAGCCCAGGTTTGTCCTGATTTTAAAACACATCGCACTTCTGATGACTCTCCTGTTACCCACATCCATGGAGATAGATTATTTATTATATAATTAACCAAACTAATGTCAAATGCCCAAGTTGCAATACCGCACATCCTAGGGTGTGTTCATGCAATTCAATGGAGGAGAAGGTCTTTCAGAGACAGATGGACCTGAA…	ATGAAGCACCTGTGGTTTTTCCTCCTGCTGGTGGCAGCTCCCAGAT	GGGTCCTGTCC	CCTGTCCTGGGTAGACCCTCGACGGTGGTCGTCCTCCTTTTTGGTGTCCACGAAGTACAAGAACGTGTCCTCCAGGTACTGAGAGTCTTTCGTAAAGGGAATACTCAACCTGGACTTAAATTCCTTTACACAACACCGAAGGACACCCGCGGATTCACTCCTAAACGTACACCCACCACGGAAACATGCCTCGTCACTTTTCCCTACTCTCTCCGCGGCCAGAAAACCCGAGTGGGACCCTCATCTTACGACCGACACGGGAAACTCTTGAGTCAAGAGAAGAACCCCGGAGGGGAGCGGTTCGGGTCTCACGAGAAGAAGGTCCATTTCTCTACACGACTTCCTCGAACAGACTCTCTACTCACACTAGTACCTAGTTCCTGTCTAACACCTTATCCC…	IGHV4	IGHV4-38-2	CCTGTCCTGGGTAGACCCTCGACGGTGGTCGTCCTCCTTTTTGGTGTCCACGAAGTACAAGAACGTGTCCTCCAGGTACTGAGAGTCTTTCGT	IGHV4-38-2*02_1	18	0.514286	0	MATCH
IGHV4-38-2*02	TCTCTGTAAATAAAAACTTATATCCATTTCCCTCAATGTTCATAATTCTCCTGAGGGTGAGGAAGCTCCCTCTCGATCTGTTCAAACAAAATGCCCAGAAACCATCTGGTAGGTAAGGAGTTCACCTGGCTCTGGTGTGGGGTCTGTCTCTTTCCCTCTGTTGTCCCACAGGTCAGTCCAGTTGTTCAGGTCCTAACAAGAAAGCCCAGGTTTGTCCTGATTTTAAAACACATCGCACTTCTGATGACTCTCCTGTTACCCACATCCATGGAGATAGATTATTTATTATATAATTAACCAAACTAATGTCAAATGCCCAAGTTGCAATACCGCACATCCTAGGGTGTGTTCATGCAATTCAATGGAGGAGAAGGTCTTTCAGAGACAGATGGACCTGAA…	ATGAAGCACCTGTGGTTTTTCCTCCTGCTGGTGGCAGCTCCCAGAT	GGGTCCTGTCC	CCTGTCCTGGGTAGACCCTCGACGGTGGTCGTCCTCCTTTTTGGTGTCCACGAAGTACAAGAACGTGTCCTCCAGGTACTGAGAGTCTTTCGTAAAGGGAATACTCAACCTGGACTTAAATTCCTTTACACAACACCGAAGGACACCCGCGGATTCACTCCTAAACGTACACCCACCACGGAAACATGCCTCGTCACTTTTCCCTACTCTCTCCGCGGCCAGAAAACCCGAGTGGGACCCTCATCTTACGACCGACACGGGAAACTCTTGAGTCAAGAGAAGAACCCCGGAGGGGAGCGGTTCGGGTCTCACGAGAAGAAGGTCCATTTCTCTACACGACTTCCTCGAACAGACTCTCTACTCACACTAGTACCTAGTTCCTGTCTAACACCTTATCCC…	IGHV4	IGHV4-38-2	CCTGTCCTGGGTAGACCCTCGACGGTGGTCGTCCTCCTTTTTGGTGTCCACGAAGTACAAGAACGTGTCCTCCAGGTACTGAGAGTCTTTCGG	IGHV4-38-2*02_2	17	0.485714	0	T93G
IGHV4-39*01	GTGCAAACAATACCTACAAATTCAGAACCTCTTTGTTTTTCTTTCCACAAAATATAATTCTTTCTGTTCTGTGTATGAGCATGTCTTAGCAACCCTGTACACACCCACATAGATGTCTACAAGCCTATGAATTGTTCTCTGTAAATAAAAATTTATCTCAAATTCCTTCAATGTTCATAATTCTGAGAGTGAGGAAGGTCCTTCTCAATCTGTTCAAACAAAATGCCCAGAGACCATCCAGTAGGTAAGGAGTTCACCTGGCTCTGGTGTGGGGTCTGTCTCTTTCCCTCTGTTGTCCCACAGGTCAGCCCAGTTGTTCACGTCCTAACAAGAAAGCCCAGGTTTGTCCTGATTTTAAAACACATCAAACTTCTGATGACTCTCCTGTTACCCACATCC…	ATGAAGCACCTGTGGTTCTTCCTCCTGCTGGTGGCGGCTCCCAGAT	GGGTCCTGTCC	CCTGTCCTGGGTAGACCCTCGGCGGTGGTCGTCCTCCTTCTTGGTGTCCACGAAGTAAAAGAACGTGTACTCTAGGTACTGAGAGTCTTTCGTAAAGGGAATACTCAACCTGGACTTAAATTCCTTTACACACCACCGAAGGACACCCGCGGATTCACTCCTAAACGTACCCCCACCACGCAAACATGCCTCGTCACTTTTCCCTACTCTCTCCGCGGTCAGAAAACTCGAGTGGGACCCTCCTCTTACGACCGACACGGGAAACTCTTGAGTCAAGAGAAGAACCCGGAGGGGAGAGGTTCGGGTCTCAGGAGAAGAAGGTCCATTTCTCTACACGACTTCCTCGACCAGACTCTCTACTCACACTAGGACCTAGTTCCTGTCTAAAACCTTATCCCA…	IGHV4	IGHV4-39	CCTGTCCTGGGTAGACCCTCGGCGGTGGTCGTCCTCCTTCTTGGTGTCCACGAAGTAAAAGAACGTGTACTCTAGGTACTGAGAGTCTTTCG	IGHV4-39*01	93	0.978947	0	MATCH
IGHV4-39*07	NA	NA	NA	NA	IGHV4	IGHV4-39	CCTGTCCTGGGTAGACCCTCGGCGGTGGTCGTCCTCCTTCTTGGTGTCCACGAAGTACAAGAACGTGTCCTCCAGGTACTGAGAGTCTTTCG	IGHV4-39*07	13	1	3	NA
IGHV4-4*02	NA	ATGAAACACCTGTGGTTCTTTCTCCTCCTGGTGGCAGCTCCCAGAT	GGGTCCTGTCT	TCTGTCCTGGGTAGACCCTCGACGGTGGTCCTCCTCTTTCTTGGTGTCCACAAAGTAN	IGHV4	IGHV4-4	TCTGTCCTGGGTAGACCCTCGACGGTGGTCCTCCTCCTTCTTGGTGTCCACAAAGTACAAGAACACGTCCTCCAGGTCCTGAGAGTCTTTCAT	IGHV4-4*02_1	16	0.120301	0	T37C
IGHV4-4*02	NA	ATGAAACACCTGTGGTTCTTTCTCCTCCTGGTGGCAGCTCCCAGAT	GGGTCCTGTCT	TCTGTCCTGGGTAGACCCTCGACGGTGGTCCTCCTCTTTCTTGGTGTCCACAAAGTAN	IGHV4	IGHV4-4	TCTGTCCTGGGTAGACCCTCGACGGTGGTCCTCCTCCTTCTTGGTGTCCACAAAGTACAAGAACACGTCCTCCAGGTACTCAGAGTCTTTCAG	IGHV4-4*02_2	32	0.240602	0	T37C
IGHV4-4*02	NA	ATGAAACACCTGTGGTTCTTTCTCCTCCTGGTGGCAGCTCCCAGAT	GGGTCCTGTCT	TCTGTCCTGGGTAGACCCTCGACGGTGGTCCTCCTCTTTCTTGGTGTCCACAAAGTAN	IGHV4	IGHV4-4	TCTGTCCTGGGTAGACCCTCGACGGTGGTCCTCCTCCTTCTTGGTGTCCACAAAGTACAAGAACACGTCCTCCAGGTACTCAGAGTCTTTCAT	IGHV4-4*02_3	51	0.383459	0	T37C
IGHV4-4*07	CACAGGAAACCACCACACATTTCCTTAAATTCAGGGTCCAGCTCACATGGGAAATACTTTCTGAGACTCATGGACCTCCTGCACAAGAAC	ATGAAACACCTGTGGTTCTTCCTCCTGCTGGTGGCAGCTCCCAGAT	GGGTCCTGTCC	CCTGTCCTGGGTAGACCCTCGACGGTGGTCGTCCTCCTTCTTGGTGTCCACAAAGTACAAGAACACGTCCTCCAGGTACTCAGAGTCTTTCATAAAGGGTACACTCGACCTGGGACTTAAATTCCTTTACACACCACCAAAGGACAC	IGHV4	IGHV4-4	CCTGTCCTGGGTAGACCCTCGACGGTGGTCGTCCTCCTTCTTGGTGTCCACAAAGTACAAGAACACGTCCTCCAGGTACTCAGAGTCTTTCAG	IGHV4-4*07_1	27	0.278351	0	T93G
IGHV4-4*07	CACAGGAAACCACCACACATTTCCTTAAATTCAGGGTCCAGCTCACATGGGAAATACTTTCTGAGACTCATGGACCTCCTGCACAAGAAC	ATGAAACACCTGTGGTTCTTCCTCCTGCTGGTGGCAGCTCCCAGAT	GGGTCCTGTCC	CCTGTCCTGGGTAGACCCTCGACGGTGGTCGTCCTCCTTCTTGGTGTCCACAAAGTACAAGAACACGTCCTCCAGGTACTCAGAGTCTTTCATAAAGGGTACACTCGACCTGGGACTTAAATTCCTTTACACACCACCAAAGGACAC	IGHV4	IGHV4-4	CCTGTCCTGGGTAGACCCTCGACGGTGGTCGTCCTCCTTCTTGGTGTCCACAAAGTACAAGAACACGTCCTCCAGGTACTCAGAGTCTTTCAT	IGHV4-4*07_2	51	0.525773	0	MATCH
IGHV4-59*01	AGGGTCTGGAGGATAGCAGCCCTCTTCTCACAGCTCCACTAGGCAGTGCCCCAGTAGGGACTCTGTGTGGGAGCTCGGGCCCTATATTTCCTTTCCTCACTGCCGTAGCAGAGGTTCCCCATGAATGAGCCACCACTGCAGCCAACTTGTGACTGGACATCCAGGTGTTTTCATACACCTTCTGAAATCTAGGCAGAGGTTCTCAAACCCCAATTCTTAGCACTCTTTCCATAATGGTTCATTTTTTTGGCCTGTTCATTACTGGTATTTTTCAAAGGAATCTCACTTGAATCTTTACTCTTTTGCAATTTGTCTCCATGACAATGTTGGGAAGTTTTATCTCCACCATCATAACATGATCTAGTGATCTCACACATTTGTGGCAAACAATACCTACAA…	ATGAAACATCTGTGGTTCTTCCTTCTCCTGGTGGCAGCTCCCAGAT	GGGTCCTGTCC	CCTGTCCTGGGTAGACCCTCGACGGTGGTCCTCTTCCTTCTTGGTGTCTACAAAGTACAAGAACGTGTCCTCCAGGTCCTGAGAGTCTTTCATAAAGGGTACACTCGACCTTGGACTTAAATTCCTTTACACACCACCAAAGGACACCCACGAATTCACTCCTAAACGTACACCCACCACGGAAACATACCTCTCCACTTTTTCCTCCTCCCTCCGGGGTCAGAAAACCCGAGCGGGACCCTCATCCTACGACCGACACGGGAAACTCTTGAGTCAACAGAAGAACCCCAGAGGGGAGAGGTTCGGGTCTCAGGAGAAGAAAGTCCATTTCTCTGCACGACTTCCTGGACCAGACCCTCTACTCACACTAGTACCTAGTTCCTGTCTAAAACCTTATAC…	IGHV4	IGHV4-59	CCTGTCCTGGGTAGACCCTCGACGGTGGTCCTCTTCCTTCTTGGTGTCTACAAAGTACAAGAACGTGTCCTCCAGGTCCTGAGAGTCTTTCAG	IGHV4-59*01_2	64	0.395062	0	T93G
IGHV4-59*01	AGGGTCTGGAGGATAGCAGCCCTCTTCTCACAGCTCCACTAGGCAGTGCCCCAGTAGGGACTCTGTGTGGGAGCTCGGGCCCTATATTTCCTTTCCTCACTGCCGTAGCAGAGGTTCCCCATGAATGAGCCACCACTGCAGCCAACTTGTGACTGGACATCCAGGTGTTTTCATACACCTTCTGAAATCTAGGCAGAGGTTCTCAAACCCCAATTCTTAGCACTCTTTCCATAATGGTTCATTTTTTTGGCCTGTTCATTACTGGTATTTTTCAAAGGAATCTCACTTGAATCTTTACTCTTTTGCAATTTGTCTCCATGACAATGTTGGGAAGTTTTATCTCCACCATCATAACATGATCTAGTGATCTCACACATTTGTGGCAAACAATACCTACAA…	ATGAAACATCTGTGGTTCTTCCTTCTCCTGGTGGCAGCTCCCAGAT	GGGTCCTGTCC	CCTGTCCTGGGTAGACCCTCGACGGTGGTCCTCTTCCTTCTTGGTGTCTACAAAGTACAAGAACGTGTCCTCCAGGTCCTGAGAGTCTTTCATAAAGGGTACACTCGACCTTGGACTTAAATTCCTTTACACACCACCAAAGGACACCCACGAATTCACTCCTAAACGTACACCCACCACGGAAACATACCTCTCCACTTTTTCCTCCTCCCTCCGGGGTCAGAAAACCCGAGCGGGACCCTCATCCTACGACCGACACGGGAAACTCTTGAGTCAACAGAAGAACCCCAGAGGGGAGAGGTTCGGGTCTCAGGAGAAGAAAGTCCATTTCTCTGCACGACTTCCTGGACCAGACCCTCTACTCACACTAGTACCTAGTTCCTGTCTAAAACCTTATAC…	IGHV4	IGHV4-59	CCTGTCCTGGGTAGACCCTCGACGGTGGTCCTCTTCCTTCTTGGTGTCTACAAAGTACAAGAACGTGTCCTCCAGGTCCTGAGAGTCTTTCAT	IGHV4-59*01_1	98	0.604938	0	MATCH
IGHV4-59*08	NA	NA	GGGTCCTGTCC	CCTGTCCTGGGNN	IGHV4	IGHV4-59	CCTGTCCTGGGTAGACCCTCGACGGTGGTCCTCTTCCTTCTTGGTGTCTACAAAGTACAAGAACGTGTCCTCCAGGTCCTGAGAGTCTTTCAT	IGHV4-59*08_1	41	0.621212	1	NA
IGHV4-59*08	NA	NA	GGGTCCTGTCC	CCTGTCCTGGGNN	IGHV4	IGHV4-59	CCTGTCCTGGGTAGACCCTCGACGGTGGTCCTCTTCCTTCTTGGTGTCTACAAAGTACAAGAACGTGTCCTCCAGGTCCTGAGAGTCTTTCAG	IGHV4-59*08_2	25	0.378788	1	NA
IGHV4-61*01	CCTCCTTTTTCACCTCTCCGTACAAAGGCACCACCCACATGCAAATCCTTACTTAAGCACCCACAGGAAACCACCACACATTTCCTTAAATTCAGGTTCCAGCTCACATGGGAAATACTTTCTGAGAGCCTGGACCTCCTGTGCAAGAAC	ATGAAACACCTGTGGTTCTTCCTCCTCCTGGTGGCAGCTCCCAGAT	GGGTCCTGTCC	CCTGTCCTGGGTAGACCCTCGACGGTGGTCCTCCTCCTTCTTGGTGTCCACAAAGTACAAGAACGTGTCCTCCAGGTCCGAGAGTCTTTCATAAAGGGTACACTCGACCTTGGACTTAAATTCCTTTACACACCACCAAAGGACACCCACGAATTCATTCCTAAACGTACACCCACCACGGAAACATGCCTCTCCACTTTTTCCTCC	IGHV4	IGHV4-61	CCTGTCCTGGGTAGACCCTCGACGGTGGTCCTCCTCCTTCTTGGTGTCCACAAAGTACAAGAACGTGTCCTCCAGGTCCTGAGAGTCTTTCAG	IGHV4-61*01_1	39	0.378641	0	G80T,A81G,G82A,A83G,G84A,T85G,C86T,T87C,C90T,A91C,T92A,A93G
IGHV4-61*01	CCTCCTTTTTCACCTCTCCGTACAAAGGCACCACCCACATGCAAATCCTTACTTAAGCACCCACAGGAAACCACCACACATTTCCTTAAATTCAGGTTCCAGCTCACATGGGAAATACTTTCTGAGAGCCTGGACCTCCTGTGCAAGAAC	ATGAAACACCTGTGGTTCTTCCTCCTCCTGGTGGCAGCTCCCAGAT	GGGTCCTGTCC	CCTGTCCTGGGTAGACCCTCGACGGTGGTCCTCCTCCTTCTTGGTGTCCACAAAGTACAAGAACGTGTCCTCCAGGTCCGAGAGTCTTTCATAAAGGGTACACTCGACCTTGGACTTAAATTCCTTTACACACCACCAAAGGACACCCACGAATTCATTCCTAAACGTACACCCACCACGGAAACATGCCTCTCCACTTTTTCCTCC	IGHV4	IGHV4-61	CCTGTCCTGGGTAGACCCTCGACGGTGGTCCTCCTCCTTCTTGGTGTCCACAAAGTACAAGAACGTGTCCTCCAGGTCCTGAGAGTCTTTCAT	IGHV4-61*01_2	62	0.601942	0	G80T,A81G,G82A,A83G,G84A,T85G,C86T,T87C,C90T,A91C,T92A,A93T
IGHV4-61*02	NA	NA	GGGTCCTGTCC	CCTGTCCTGGGNN	IGHV4	IGHV4-61	CCTGTCCTGGGTAGACCCTCGACGGTGGTCCTCCTCCTTCTTGGTGTCTACAAAGTACAAGAACGTGTCCTCCAGGTCCTGAGAGTCTTTCAG	IGHV4-61*02_1	31	0.5	1	NA
IGHV4-61*02	NA	NA	GGGTCCTGTCC	CCTGTCCTGGGNN	IGHV4	IGHV4-61	CCTGTCCTGGGTAGACCCTCGACGGTGGTCCTCCTCCTTCTTGGTGTCTACAAAGTACAAGAACGTGTCCTCCAGGTCCTGAGAGTCTTTCAT	IGHV4-61*02_2	30	0.483871	1	NA
IGHV5-10-1*01	NA	NA	AGTCTGTGCCG	GCCGTGTCTGANN	IGHV5	IGHV5-10-1	CCGTGTCTGAGGAACCTCTTGTCGGTCCTCCTCCGGTTCCTACCGCCAACTGGGGTAGGACCTCCTCCTGTCTTTTCCTTCGGGACTCTAGGGTCGACCCACCACTTCCTCT	IGHV5-10-1*01	22	0.956522	1	NA
IGHV5-10-1*03	NA	NA	GAGTCTGTGCC	CCGTGTCTGAGNN	IGHV5	IGHV5-10-1	CCGTGTCTGAGGAACCTCTTGTCGGTCCTCCTCCCGCTCCTACCGCCAACTGGGGTAGGACCTCCTCCTGTCTTTTCCTTCGGGACTCTAGGGTCGACCCACCACTTCCTCT	IGHV5-10-1*03_2	43	0.754386	1	NA
IGHV5-10-1*03	NA	NA	GAGTCTGTGCC	CCGTGTCTGAGNN	IGHV5	IGHV5-10-1	CCGTGTCTGAGGAACCTCTTGTCGGTCCTCCTCCGGTTCCTACCGCCAACTGGGGTAGGACCTCCTCCTGTCTTTTCCTTCGGGACTCTAGGGTCGACCCACCACTTCCTCT	IGHV5-10-1*03_1	13	0.22807	1	NA
IGHV5-51*01	AGGTTCTGGGTTATAAACNCTGTAGACTCCTCCCTTCAGGGCAGGNTGACCAACTATGCAAATGCAAGTGGGGGCCTCCCCACTTAAACCCAGGGCTCCCCTCCACAGTGAGTCTCCCTCACTGCCCAGCTGGGATCTCAGGGCTTCATTTTCTGTCCTCCACCATC	ATGGGGTCAACCGCCATCCTCGCCCTCCTCCTGGCTGTTCTCCAAG	GAGTCTGTTCC	CCTTGTCTGAGGAACCTCTTGTCGGTCCTCCTCCCGCTCCTACCGCCAACTGGGGTACTACCACCTCCTGTCTTTTACTTCGGGACTCTAGGGTCGACCCGTCACTCCCTCTGAGTGACACCTCCCCTCGGGACCCAAATTCACCCCTCCGGGGGTGAACGTAAACGTATCAACCAGTNGGACGGGACTTCCCTCCTCAGATGTCNCAAATATTGGGTCTTGGA	IGHV5	IGHV5-51	CCGTGTCTGAGGAACCTCTTGTCGGTCCTCCTCCCGCTCCTACCGCCAACTGGGGTACTACCACCTCCTGTCTTTTACTTCGGGACTCTAGGGTCGACCCGTCAC	IGHV5-51*01_1	85	0.885417	0	T3G
IGHV5-51*01	AGGTTCTGGGTTATAAACNCTGTAGACTCCTCCCTTCAGGGCAGGNTGACCAACTATGCAAATGCAAGTGGGGGCCTCCCCACTTAAACCCAGGGCTCCCCTCCACAGTGAGTCTCCCTCACTGCCCAGCTGGGATCTCAGGGCTTCATTTTCTGTCCTCCACCATC	ATGGGGTCAACCGCCATCCTCGCCCTCCTCCTGGCTGTTCTCCAAG	GAGTCTGTTCC	CCTTGTCTGAGGAACCTCTTGTCGGTCCTCCTCCCGCTCCTACCGCCAACTGGGGTACTACCACCTCCTGTCTTTTACTTCGGGACTCTAGGGTCGACCCGTCACTCCCTCTGAGTGACACCTCCCCTCGGGACCCAAATTCACCCCTCCGGGGGTGAACGTAAACGTATCAACCAGTNGGACGGGACTTCCCTCCTCAGATGTCNCAAATATTGGGTCTTGGA	IGHV5	IGHV5-51	CCGTGTCTGAGGAACCTCTTGTCGGTCCTCCTCCCGTTCCTACCGCCAACTGGGGTACTACCACCTCCTGTCTTTTACTTCGGGACTCTAGGGTCGACCCGTCAC	IGHV5-51*01_2	11	0.114583	0	T3G,C37T
IGHV5-51*03	NA	NA	GAGTCTGTGCC	CCGTGTCTGAGNN	IGHV5	IGHV5-51	CCGTGTCTGAGGAACCTCTTGTCGGTCCTCCTCCCGCTCCTACCGCCAACTGGGGTACTACCACCTCCTGTCTTTTACTTCGGGACTCTAGGGTCGACCCGTCAC	IGHV5-51*03	40	0.97561	1	NA
IGHV6-1*01	CTGATCTATGAATAAGGGTATATAGACCAGTTTGGCCTGATGTAGGGAACGCCAAAGTGCTGGAATTTCAGAGTCATCACACCCAGGGGCCCTGCCTCTGAGCTCCTCTTTGCATCCAATCTGCTGAAGAACATGGCTCTAGGGAAACCCAGTTGTAGACCTGAGGGCCCCGGCTCTTCAATGAGCCATCTCCGTCCCGGGGCCTTATATCAGCAAGTGACGCACACAGGCAAATGCCAGGGTGTGGTTTCCTGTTTAAATGTAGCCTCCCCCGCTGCAGAACTGCAGAGCCTGCTGAATTCTGGCTGACCAGGGCAGTCACCAGAGCTCCAGACA	ATGTCTGTCTCCTTCCTCATCTTCCTGCCCGTGCTGGGCCTCCCATGGG	GTGTCCTGTCA	ACTGTCCTGTGGGGTACCCTCCGGGTCGTGCCCGTCCTTCTACTCCTTCCTCTGTCTGTAACAGACCTCGAGACCACTGACGGGACCAGTCGGTCTTAAGTCGTCCGAGACGTCAAGACGTCGCCCCCTCCGATGTAAATTTGTCCTTTGGTGTGGGACCGTAAACGGACACACGCAGTGAACGACTATATTCCGGGGCCCTGCCTCTACCGAGTAACTTCTCGGCCCCGGGAGTCCAGATGTTGACCCAAAGGGATCTCGGTACAAGAAGTCGTCTAACCTACGTTTCTCCTCGAGTCTCCGTCCCGGGGACCCACACTACTGAGACTTTAAGGTCGTGAAACCGCAAGGGATGTAGTCCGGTTTGACCAGATATATGGGAATAAGTATCTAGTC	IGHV6	IGHV6-1	ACTGTCCTGTGGGGTACCCTCCGGGTCGTGCCCGTCCTTCTACTCCTTCCTCTGTCTGTAACAGACCTCGAGACCACTGACGGGACCAGTCGGTCTTAAGTCGTCCGAGAG	IGHV6-1*01_1	87	0.486034	0	C111G
IGHV6-1*01	CTGATCTATGAATAAGGGTATATAGACCAGTTTGGCCTGATGTAGGGAACGCCAAAGTGCTGGAATTTCAGAGTCATCACACCCAGGGGCCCTGCCTCTGAGCTCCTCTTTGCATCCAATCTGCTGAAGAACATGGCTCTAGGGAAACCCAGTTGTAGACCTGAGGGCCCCGGCTCTTCAATGAGCCATCTCCGTCCCGGGGCCTTATATCAGCAAGTGACGCACACAGGCAAATGCCAGGGTGTGGTTTCCTGTTTAAATGTAGCCTCCCCCGCTGCAGAACTGCAGAGCCTGCTGAATTCTGGCTGACCAGGGCAGTCACCAGAGCTCCAGACA	ATGTCTGTCTCCTTCCTCATCTTCCTGCCCGTGCTGGGCCTCCCATGGG	GTGTCCTGTCA	ACTGTCCTGTGGGGTACCCTCCGGGTCGTGCCCGTCCTTCTACTCCTTCCTCTGTCTGTAACAGACCTCGAGACCACTGACGGGACCAGTCGGTCTTAAGTCGTCCGAGACGTCAAGACGTCGCCCCCTCCGATGTAAATTTGTCCTTTGGTGTGGGACCGTAAACGGACACACGCAGTGAACGACTATATTCCGGGGCCCTGCCTCTACCGAGTAACTTCTCGGCCCCGGGAGTCCAGATGTTGACCCAAAGGGATCTCGGTACAAGAAGTCGTCTAACCTACGTTTCTCCTCGAGTCTCCGTCCCGGGGACCCACACTACTGAGACTTTAAGGTCGTGAAACCGCAAGGGATGTAGTCCGGTTTGACCAGATATATGGGAATAAGTATCTAGTC	IGHV6	IGHV6-1	ACTGTCCTGTGGGGTACCCTCCGGGTCGTGCCCGTCCTTCTACTCCTTCCTCTGTCTGTAACAGACCTCGAGACCACTGACGGGACCAGTCGGTCTTAAGTCGTCCGAGAC	IGHV6-1*01_2	92	0.513966	0	MATCH
IGHV7-4-1*01	NA	NA	NA	NA	IGHV7	IGHV7-4-1	CCTCACCCGTGGACAACGACGACGGTGGTTCTTCTCCTAGGAGGTCCAGGTCAGGTACCACACCTCGACACCAGATCCCCGAAGAAGAATCCTCCCCACACCAACAACCCA	IGHV7-4-1*01	11	1	3	NA
IGHV7-4-1*02	CCACAGCTCCACACC	ATGGACTGGACCTGGAGGATCCTCTTCTTGGTGGCAGCAGCAACAG	GTGCCCACTCC	CCTCACCCGTGGACAACGACGACGGTGGTTCTTCTCCTAGGAGGTCCAGGTCAGGTACCACACCTCGACACC	IGHV7	IGHV7-4-1	CCTCACCCGTGGACAACGACGACGGTGGTTCTTCTCCTAGGAGGTCCAGGTCAGGTACCACACCTCGACACCAGATCCCCGAAGAAGAATCCTCCCCACACCAACAACCCA	IGHV7-4-1*02	26	1	0	MATCH
